# Supplementary material for: Difluoro­[2-(quinolin-2-yl)phenolato]borane
Source: Acta Crystallogr Sect E Struct Rep Online. 2011 Apr 7;67(Pt 5):o1049. doi: 10.1107/S1600536811011895 (PMC3089244; doi:10.1107/S1600536811011895)
Supplement: Supplementary file 2 [file e-67-o1049-Isup2.hkl]

# 
# h,k,l, Fc-squared, Fo-squared, sigma(Fo-squared) and status flag 
# 
data_I
_shelx_title '  shelx in P -1' 
_shelx_refln_list_code          4 
_shelx_F_calc_maximum      114.88 
_exptl_crystal_F_000       276.00 
_reflns_d_resolution_high  0.8285 
 
loop_ 
 _symmetry_equiv_pos_as_xyz 
 'x, y, z' 
 '-x, -y, -z' 
 
_cell_length_a     7.4660 
_cell_length_b     8.6300 
_cell_length_c     9.3420 
_cell_angle_alpha  97.711 
_cell_angle_beta   95.628 
_cell_angle_gamma  92.611 
 
_shelx_F_squared_multiplier     1.000 
 
loop_ 
 _refln_index_h 
 _refln_index_k 
 _refln_index_l 
 _refln_F_squared_calc 
 _refln_F_squared_meas 
 _refln_F_squared_sigma 
 _refln_observed_status 
   2   0   0     5689.43     6472.56     72.81 o 
   3   0   0      276.55      270.55      9.32 o 
   4   0   0      246.31      236.15      5.65 o 
   5   0   0       32.49       29.65      0.68 o 
   6   0   0        5.54        7.81      2.80 o 
   7   0   0        4.66        5.72      1.95 o 
   8   0   0        2.15        0.26      1.95 o 
  -8   1   0        4.16        0.39      3.19 o 
  -7   1   0        1.77        2.27      0.38 o 
  -6   1   0        5.53        5.43      0.65 o 
  -5   1   0        2.48        2.74      1.14 o 
  -4   1   0        8.73       41.65     12.33 o 
  -3   1   0      543.59      515.82      5.47 o 
  -2   1   0     1238.54     1212.39     12.39 o 
  -1   1   0      205.42      218.00      3.20 o 
   1   1   0     1584.16     1597.15     17.54 o 
   2   1   0    11881.70    14646.55    235.33 o 
   3   1   0       92.36       91.52      2.39 o 
   4   1   0     1255.77     1367.61     12.43 o 
   5   1   0      233.34      223.88      6.98 o 
   6   1   0        8.66       12.30      2.08 o 
   7   1   0       41.22       49.13      5.40 o 
   8   1   0        0.51       -0.39      2.15 o 
  -8   2   0        7.36        5.93      0.72 o 
  -7   2   0       25.60       24.32      1.17 o 
  -6   2   0       16.84       16.82      0.71 o 
  -5   2   0       21.98       22.71      0.94 o 
  -4   2   0       77.05       77.17      1.46 o 
  -3   2   0        0.64        0.75      0.51 o 
  -2   2   0       14.99       17.42      0.69 o 
  -1   2   0      184.38      168.64      1.63 o 
   0   2   0     2234.63     2242.86     16.06 o 
   1   2   0      684.39      630.33      5.40 o 
   2   2   0      144.37      144.39      1.85 o 
   3   2   0      233.83      209.38      2.54 o 
   4   2   0      858.66      915.09      8.48 o 
   5   2   0       81.94       80.95      3.63 o 
   6   2   0       94.02      117.73      6.38 o 
   7   2   0       75.27       83.78      4.49 o 
   8   2   0        0.45       -0.52      3.71 o 
  -8   3   0        7.35        6.99      1.04 o 
  -7   3   0        0.04       -0.01      0.58 o 
  -6   3   0       48.96       48.20      1.52 o 
  -5   3   0        4.14        3.36      0.80 o 
  -4   3   0        1.32        1.39      0.62 o 
  -3   3   0       33.15       31.89      0.72 o 
  -2   3   0       26.74       22.62      0.62 o 
  -1   3   0      410.68      414.38      5.87 o 
   0   3   0      139.25      126.59      1.48 o 
   1   3   0      182.69      170.59      1.72 o 
   2   3   0      223.67      205.55      4.41 o 
   3   3   0      170.95      176.03     11.32 o 
   4   3   0       48.17       49.58      3.45 o 
   5   3   0       59.33       60.76      7.39 o 
   6   3   0       16.36       14.53      1.71 o 
   7   3   0        0.25       -0.33      3.06 o 
   8   3   0       16.40       19.26      3.51 o 
  -8   4   0        4.82        5.57      0.97 o 
  -7   4   0        4.08        5.50      0.74 o 
  -6   4   0        0.85        0.85      0.53 o 
  -5   4   0        4.69        5.81      0.69 o 
  -4   4   0       56.89       50.83      1.84 o 
  -3   4   0       19.90       18.73      0.66 o 
  -2   4   0        7.54        7.32      0.34 o 
  -1   4   0        7.62        8.41      0.30 o 
   0   4   0      111.10       94.49      0.91 o 
   1   4   0        7.87        6.23      0.39 o 
   2   4   0      202.46      200.79      2.80 o 
   3   4   0      429.86      406.54      7.59 o 
   4   4   0        1.20        1.37      0.48 o 
   5   4   0       46.14       43.03      1.43 o 
   6   4   0        9.91        8.12      2.74 o 
   7   4   0        1.44       -0.20      1.82 o 
   8   4   0        2.63        0.78      3.90 o 
  -8   5   0       10.95        9.41      1.31 o 
  -7   5   0      139.51      139.59      2.46 o 
  -6   5   0       13.15       13.43      1.05 o 
  -5   5   0        4.03        4.97      0.58 o 
  -4   5   0       11.82       10.47      0.64 o 
  -3   5   0      150.04      136.00      1.97 o 
  -2   5   0        0.91        0.77      0.17 o 
  -1   5   0      242.76      238.88      1.91 o 
   0   5   0        0.40        0.61      0.29 o 
   1   5   0       11.17       13.67      0.70 o 
   2   5   0       19.16       17.93      0.73 o 
   3   5   0      104.82      106.68      1.74 o 
   4   5   0        1.91        0.53      0.57 o 
   5   5   0       59.56       52.62      2.25 o 
   6   5   0        0.17       -0.05      0.44 o 
   7   5   0       39.48       35.85      3.51 o 
  -7   6   0       75.36       76.92      3.48 o 
  -6   6   0       54.82       52.51      1.37 o 
  -5   6   0      445.23      454.31      6.46 o 
  -4   6   0        4.16        4.64      0.48 o 
  -3   6   0       85.46       83.73      1.67 o 
  -2   6   0       13.55       12.85      0.64 o 
  -1   6   0       11.06       12.62      1.41 o 
   0   6   0       13.81       12.21      0.44 o 
   1   6   0        4.28        3.61      0.46 o 
   2   6   0       41.66       41.39      0.90 o 
   3   6   0        1.62        1.76      0.54 o 
   4   6   0        0.91        1.76      0.77 o 
   5   6   0        0.79        1.99      0.71 o 
   6   6   0        1.11        0.22      0.57 o 
  -6   7   0        0.88        0.98      0.54 o 
  -5   7   0       62.38       65.11      1.48 o 
  -4   7   0      163.86      165.54      4.62 o 
  -3   7   0      286.13      283.57      6.75 o 
  -2   7   0      209.77      209.89      4.17 o 
  -1   7   0        2.80        3.41      1.20 o 
   0   7   0       27.00       26.64      0.59 o 
   1   7   0        0.60        0.88      0.38 o 
   2   7   0        0.48        0.69      0.62 o 
   3   7   0        6.55        6.42      0.73 o 
   4   7   0        6.31        8.15      0.84 o 
   5   7   0        0.05       -0.25      0.72 o 
   6   7   0        0.62        0.93      2.05 o 
  -6   8   0        1.20        0.98      1.43 o 
  -5   8   0       13.04       15.55      2.02 o 
  -4   8   0        0.05        1.50      1.56 o 
  -3   8   0        0.45        1.39      1.19 o 
  -2   8   0        0.18        0.84      1.12 o 
  -1   8   0       18.24       17.16      2.18 o 
   0   8   0       37.50       36.16      1.60 o 
   1   8   0       10.92       10.59      0.93 o 
   2   8   0       39.56       38.15      1.23 o 
   3   8   0        2.60        1.47      1.08 o 
   4   8   0        0.18        0.26      0.98 o 
   5   8   0        3.12        1.53      1.27 o 
  -4   9   0        5.19        7.16      2.08 o 
  -3   9   0        1.81        2.15      1.82 o 
  -2   9   0        0.33        1.06      1.25 o 
  -1   9   0       21.09       18.66      1.82 o 
   0   9   0        2.79        2.58      2.89 o 
   1   9   0        0.99        0.70      0.60 o 
   2   9   0        2.55        0.81      0.97 o 
   3   9   0        0.52       -0.71      0.82 o 
  -2  10   0       94.01      110.08      6.51 o 
  -1  10   0        1.52        0.49      1.37 o 
   0  10   0       31.72       39.97      2.31 o 
   1  10   0        1.30        1.24      1.33 o 
  -2 -10   1        1.39        0.26      2.73 o 
  -1 -10   1        0.49        1.37      3.38 o 
   0 -10   1        0.21        0.12      1.24 o 
   1 -10   1       30.07       36.02      2.39 o 
   2 -10   1       24.86       28.85      3.74 o 
  -4  -9   1        0.00        0.60      0.75 o 
  -3  -9   1        1.49        0.30      0.69 o 
  -2  -9   1       12.34       12.75      1.18 o 
  -1  -9   1        0.39        0.45      0.43 o 
   0  -9   1        2.44        1.08      0.97 o 
   1  -9   1        1.83        0.82      1.38 o 
   2  -9   1        1.29        0.70      1.19 o 
   3  -9   1        0.91        1.28      1.28 o 
   4  -9   1        0.00       -0.13      1.43 o 
  -5  -8   1        2.07        2.24      0.85 o 
  -4  -8   1        7.78        7.40      1.01 o 
  -3  -8   1        1.15        0.77      0.85 o 
  -2  -8   1        1.14        1.20      0.68 o 
  -1  -8   1        5.83        7.05      0.98 o 
   0  -8   1       10.54       10.67      0.53 o 
   1  -8   1       35.47       33.55      0.71 o 
   2  -8   1        0.60        0.36      0.17 o 
   3  -8   1        0.01        0.08      0.20 o 
   4  -8   1        1.55        1.68      0.39 o 
   5  -8   1       14.97       13.86      0.86 o 
   6  -8   1        0.85        0.40      0.49 o 
  -6  -7   1        1.38        1.50      0.81 o 
  -5  -7   1        8.12        9.84      0.96 o 
  -4  -7   1        0.16        0.18      0.78 o 
  -3  -7   1        0.22        0.97      0.73 o 
  -2  -7   1       62.17       64.01      1.25 o 
  -1  -7   1        4.92        6.14      0.57 o 
   0  -7   1       10.26        9.87      0.45 o 
   1  -7   1        0.00        0.31      0.37 o 
   2  -7   1       50.25       49.63      1.92 o 
   3  -7   1        9.53        9.09      0.76 o 
   4  -7   1       45.62       47.65      1.04 o 
   5  -7   1        6.11        6.83      0.63 o 
   6  -7   1       17.01       16.16      1.05 o 
  -7  -6   1       13.04       10.23      1.55 o 
  -6  -6   1       16.45       15.11      2.02 o 
  -5  -6   1       10.06       10.80      0.91 o 
  -4  -6   1        0.74        0.85      0.78 o 
  -3  -6   1       17.20       17.73      0.86 o 
  -2  -6   1       28.07       28.50      0.87 o 
  -1  -6   1       13.63       11.22      0.63 o 
   0  -6   1        7.62        5.54      0.57 o 
   1  -6   1       36.52       39.23      0.76 o 
   2  -6   1        0.59        0.74      0.54 o 
   3  -6   1       13.23       10.04      1.43 o 
   4  -6   1        4.72        4.67      0.58 o 
   5  -6   1       27.27       27.33      0.99 o 
   6  -6   1        1.37        0.80      0.77 o 
   7  -6   1       23.37       22.95      1.09 o 
  -7  -5   1        3.62        1.44      1.12 o 
  -6  -5   1       28.90       26.57      1.73 o 
  -5  -5   1      160.52      148.52      9.68 o 
  -4  -5   1       26.96       27.00      1.49 o 
  -3  -5   1      107.57      102.06      2.50 o 
  -2  -5   1       28.59       26.50      0.90 o 
  -1  -5   1       25.05       27.88      1.01 o 
   0  -5   1       80.20       71.69      0.93 o 
   1  -5   1       38.96       49.48      0.77 o 
   2  -5   1       62.52       60.02      1.13 o 
   3  -5   1       11.11       10.39      1.21 o 
   4  -5   1       20.33       20.42      1.61 o 
   5  -5   1        2.35        1.86      0.83 o 
   6  -5   1        0.23        0.27      0.51 o 
   7  -5   1        1.59        1.49      0.78 o 
   8  -5   1        0.58       -0.62      0.75 o 
  -8  -4   1        0.06        1.56      4.10 o 
  -7  -4   1        0.29        0.11      0.57 o 
  -6  -4   1        1.79        1.55      0.53 o 
  -5  -4   1        8.39        7.39      0.71 o 
  -4  -4   1       15.15       15.11      0.77 o 
  -3  -4   1      175.91      170.48      2.11 o 
  -2  -4   1      169.95      168.80      3.78 o 
  -1  -4   1     1667.04     1690.00     34.24 o 
   0  -4   1       67.55       72.99      0.95 o 
   1  -4   1      795.63      784.59      6.03 o 
   2  -4   1       11.99       12.95      0.68 o 
   3  -4   1       91.22       98.07      1.47 o 
   4  -4   1        4.96        5.95      0.51 o 
   5  -4   1        2.44        1.70      0.84 o 
   6  -4   1        2.97        2.88      0.63 o 
   7  -4   1        9.60       10.41      1.06 o 
   8  -4   1        0.52        0.63      1.10 o 
  -8  -3   1        0.58       -1.17      2.47 o 
  -7  -3   1        0.01       -0.11      0.43 o 
  -6  -3   1        4.74        4.75      0.54 o 
  -5  -3   1       23.51       22.19      0.79 o 
  -4  -3   1        3.17        3.16      0.56 o 
  -3  -3   1        0.02        0.21      0.41 o 
  -2  -3   1       40.45       42.36      0.90 o 
  -1  -3   1      518.80      482.97      3.82 o 
   0  -3   1     1161.76     1134.73      8.42 o 
   1  -3   1     2214.40     2325.00     17.70 o 
   2  -3   1      147.62      141.82      1.74 o 
   3  -3   1       88.73       84.91      1.32 o 
   4  -3   1        9.60        9.57      0.59 o 
   5  -3   1       19.18       21.13      0.93 o 
   6  -3   1       24.25       25.66      1.17 o 
   7  -3   1        3.54        4.21      0.55 o 
   8  -3   1        3.68        6.13      1.74 o 
  -8  -2   1        0.75        0.07      3.06 o 
  -7  -2   1        0.00       -0.09      0.31 o 
  -6  -2   1       38.08       35.88      1.05 o 
  -5  -2   1        2.60        2.35      0.64 o 
  -4  -2   1        1.37        2.55      0.45 o 
  -3  -2   1      313.03      325.63      4.25 o 
  -2  -2   1      124.73      121.59      2.13 o 
  -1  -2   1      442.01      421.93      5.08 o 
   0  -2   1       34.34       35.68      0.66 o 
   1  -2   1      976.43      998.45      7.43 o 
   2  -2   1       18.80       18.72      0.73 o 
   3  -2   1      451.36      462.43      3.69 o 
   4  -2   1        1.12        0.81      0.56 o 
   5  -2   1       12.11       12.20      0.56 o 
   6  -2   1       23.55       21.80      2.15 o 
   7  -2   1       17.47       23.55      3.58 o 
   8  -2   1        2.81        1.06      1.33 o 
  -8  -1   1        1.23        0.26      2.02 o 
  -7  -1   1        4.92        4.82      0.41 o 
  -6  -1   1        1.75        1.49      1.43 o 
  -5  -1   1       26.18       29.90      5.47 o 
  -4  -1   1        0.56        0.93      0.98 o 
  -3  -1   1       28.96       31.75      2.44 o 
  -2  -1   1      435.73      453.79      5.63 o 
  -1  -1   1     2002.56     2070.01     21.83 o 
   0  -1   1      950.78      867.47     10.72 o 
   1  -1   1     1854.35     1859.96     24.77 o 
   2  -1   1      194.63      205.69      2.95 o 
   3  -1   1      193.26      194.19      2.38 o 
   4  -1   1       30.06       24.75      3.29 o 
   5  -1   1        0.38        0.22      0.39 o 
   6  -1   1       24.86       22.90      2.15 o 
   7  -1   1        0.39        1.04      1.63 o 
   8  -1   1        1.00        0.00      2.08 o 
  -9   0   1        0.01       -0.07      1.95 o 
  -8   0   1        0.25        0.20      1.82 o 
  -7   0   1        3.62        3.88      0.55 o 
  -6   0   1       50.80       60.87      5.89 o 
  -5   0   1        4.57        4.99      0.98 o 
  -4   0   1       21.36       20.74      1.17 o 
  -3   0   1      154.12      167.94     13.87 o 
  -2   0   1      305.99      303.19      4.30 o 
  -1   0   1      522.09      495.66      5.03 o 
   1   0   1     1833.91     1962.96     28.65 o 
   2   0   1    13197.24     9388.10    154.06 o 
   3   0   1      206.89      201.83      4.18 o 
   4   0   1     1910.24     2134.65     38.15 o 
   5   0   1       62.20       61.72      2.54 o 
   6   0   1       16.38       14.25      2.08 o 
   7   0   1        0.03       -0.20      1.50 o 
   8   0   1        3.29       -0.33      1.82 o 
  -9   1   1        0.01       -0.46      2.15 o 
  -8   1   1       16.41       13.78      1.82 o 
  -7   1   1        5.84        6.39      0.84 o 
  -6   1   1        0.09        0.21      0.51 o 
  -5   1   1        0.01        0.14      0.34 o 
  -4   1   1      100.41       97.03      1.80 o 
  -3   1   1        7.23       11.10      1.69 o 
  -2   1   1       71.79       60.55      3.78 o 
  -1   1   1        5.31        6.61      0.62 o 
   0   1   1       29.38       21.99      0.49 o 
   1   1   1       27.72       28.52      0.85 o 
   2   1   1      161.74      139.23      1.74 o 
   3   1   1      129.64      126.50      3.26 o 
   4   1   1     1896.18     2074.63     34.36 o 
   5   1   1        9.12        6.83      1.69 o 
   6   1   1      818.88      836.68     16.53 o 
   7   1   1        0.20        1.30      3.06 o 
   8   1   1        9.11       -0.26      1.95 o 
  -8   2   1       17.84       15.95      1.33 o 
  -7   2   1       11.35       11.01      1.98 o 
  -6   2   1       49.85       54.21      4.13 o 
  -5   2   1       22.16       21.82      0.85 o 
  -4   2   1        4.79        6.29      0.53 o 
  -3   2   1      526.94      512.20      4.70 o 
  -2   2   1      128.75      111.68      3.62 o 
  -1   2   1      277.27      257.52      5.27 o 
   0   2   1       58.38       64.11      0.81 o 
   1   2   1        3.62        4.04      0.41 o 
   2   2   1      359.61      338.70      4.75 o 
   3   2   1      487.64      445.44     15.94 o 
   4   2   1       91.24       79.92      2.61 o 
   5   2   1        2.64        2.02      1.43 o 
   6   2   1      279.39      288.07      7.18 o 
   7   2   1        1.69        2.60      2.02 o 
   8   2   1      122.82      144.43      8.92 o 
  -8   3   1        5.16        3.62      1.46 o 
  -7   3   1        0.19        0.88      0.69 o 
  -6   3   1        6.86        6.98      1.30 o 
  -5   3   1       42.19       44.60      1.36 o 
  -4   3   1      684.61      696.33      9.72 o 
  -3   3   1       19.88       18.73      0.87 o 
  -2   3   1       35.18       32.83      0.70 o 
  -1   3   1       71.07       70.62      2.22 o 
   0   3   1      482.89      454.42      4.93 o 
   1   3   1       12.50       12.21      0.52 o 
   2   3   1      318.28      322.68      7.09 o 
   3   3   1        4.13        3.47      0.42 o 
   4   3   1       22.69       23.23      0.66 o 
   5   3   1        0.31        0.00      1.37 o 
   6   3   1        3.22        2.73      1.76 o 
   7   3   1        5.57        4.81      4.23 o 
   8   3   1       18.10       25.24      3.77 o 
  -8   4   1        4.06        4.01      0.91 o 
  -7   4   1       10.48       10.30      1.79 o 
  -6   4   1       11.96       13.47      1.03 o 
  -5   4   1       26.09       29.37      1.27 o 
  -4   4   1       55.57       60.89      1.50 o 
  -3   4   1       89.02       85.99      1.11 o 
  -2   4   1       19.61       20.30      0.55 o 
  -1   4   1       77.35       75.98      1.66 o 
   0   4   1        0.37        0.94      0.19 o 
   1   4   1       16.24       14.64      0.67 o 
   2   4   1        0.44        0.65      0.35 o 
   3   4   1       45.42       43.26      0.85 o 
   4   4   1        5.34        7.70      1.01 o 
   5   4   1        7.88        7.42      2.67 o 
   6   4   1        1.89        2.47      2.02 o 
   7   4   1        4.71        6.25      2.60 o 
  -8   5   1       25.98       24.87      1.45 o 
  -7   5   1       88.92       84.85      1.95 o 
  -6   5   1       18.28       18.28      1.39 o 
  -5   5   1      178.48      176.80      7.83 o 
  -4   5   1       66.12       61.20      1.08 o 
  -3   5   1        7.13        7.05      0.47 o 
  -2   5   1        4.91        6.57      1.37 o 
  -1   5   1      121.21      111.19      4.69 o 
   0   5   1       49.47       47.43      0.76 o 
   1   5   1        1.33        1.86      0.38 o 
   2   5   1       49.84       45.45      0.94 o 
   3   5   1        5.83        4.69      0.81 o 
   4   5   1        1.72        1.38      0.84 o 
   5   5   1       19.19       19.52      3.51 o 
   6   5   1        0.46        1.17      2.99 o 
   7   5   1        1.95        2.67      2.34 o 
  -7   6   1        2.49        1.43      0.70 o 
  -6   6   1       25.51       26.53      1.25 o 
  -5   6   1      135.93      128.70      2.05 o 
  -4   6   1       10.22       10.32      1.36 o 
  -3   6   1      978.05      933.43     18.15 o 
  -2   6   1        6.77        8.98      1.69 o 
  -1   6   1      843.07      839.61     10.55 o 
   0   6   1        0.59        0.51      0.24 o 
   1   6   1       37.90       35.01      1.01 o 
   2   6   1        1.82        2.01      0.53 o 
   3   6   1       16.18       15.69      0.80 o 
   4   6   1        4.14        4.83      0.95 o 
   5   6   1        8.03        8.59      3.06 o 
   6   6   1        2.31        3.58      3.38 o 
  -6   7   1        3.53        2.61      0.64 o 
  -5   7   1        1.81        0.96      0.39 o 
  -4   7   1       36.23       36.64      2.47 o 
  -3   7   1       98.94       95.26      3.52 o 
  -1   7   1      939.28      955.11     12.54 o 
   0   7   1      276.88      274.35      4.54 o 
   1   7   1      382.83      381.67      4.54 o 
   2   7   1       10.69       11.69      1.14 o 
   3   7   1        0.25        0.63      0.77 o 
   4   7   1        5.41        5.41      0.98 o 
   5   7   1        0.08       -0.33      1.37 o 
  -5   8   1        0.68        0.39      1.50 o 
  -4   8   1        6.14        6.38      1.95 o 
  -3   8   1       29.70       32.21      2.60 o 
  -2   8   1       40.78       43.47      2.80 o 
  -1   8   1       24.01       26.94      3.77 o 
   0   8   1        4.63        4.31      1.29 o 
   1   8   1      188.60      182.70      2.54 o 
   2   8   1       72.63       69.28      1.45 o 
   3   8   1      110.49      104.46      2.17 o 
   4   8   1       51.38       54.60      3.77 o 
  -4   9   1        0.01       -0.26      1.56 o 
  -3   9   1        3.88        8.20      2.21 o 
  -2   9   1       18.04       19.78      2.54 o 
  -1   9   1        0.18        0.00      1.17 o 
   0   9   1       32.49       33.45      2.54 o 
   1   9   1        4.32        2.32      2.34 o 
   2   9   1        1.75        1.05      0.68 o 
   3   9   1       21.56       23.66      1.30 o 
  -2  10   1        0.19        0.07      1.63 o 
  -1  10   1        9.73       16.33      2.60 o 
   0  10   1       15.76       20.49      2.54 o 
  -2 -10   2        7.11        5.59      2.79 o 
  -1 -10   2        2.09        0.40      0.87 o 
   0 -10   2        0.09       -0.46      1.95 o 
   1 -10   2        2.02        1.24      2.21 o 
   2 -10   2        3.53        3.87      2.28 o 
  -4  -9   2        0.95        0.12      1.02 o 
  -3  -9   2       11.20        9.38      3.25 o 
  -2  -9   2        0.16       -0.07      0.51 o 
  -1  -9   2        3.29        0.52      0.56 o 
   0  -9   2        0.97        1.00      0.66 o 
   1  -9   2       11.98       13.18      0.64 o 
   2  -9   2        0.60        0.09      0.57 o 
   3  -9   2        0.75        0.40      0.33 o 
   4  -9   2        0.04       -0.20      1.45 o 
  -5  -8   2        2.55        1.99      1.06 o 
  -4  -8   2       22.00       22.53      1.63 o 
  -3  -8   2        2.24        1.88      0.85 o 
  -2  -8   2       82.35       82.78      1.94 o 
  -1  -8   2        0.06        0.21      0.44 o 
   0  -8   2        0.24       -0.04      0.50 o 
   1  -8   2        0.00       -0.16      0.36 o 
   2  -8   2        3.59        3.78      0.76 o 
   3  -8   2        1.13        0.80      0.70 o 
   4  -8   2       16.82       15.37      1.04 o 
   5  -8   2        7.19        3.47      1.80 o 
  -6  -7   2        0.00        0.62      0.78 o 
  -5  -7   2        2.57        2.24      0.88 o 
  -4  -7   2        1.74        0.90      0.79 o 
  -3  -7   2       20.95       20.53      1.10 o 
  -2  -7   2        0.36        0.48      0.75 o 
  -1  -7   2       11.20       10.51      0.70 o 
   0  -7   2        0.92        0.88      0.48 o 
   1  -7   2       48.05       50.39      0.97 o 
   2  -7   2        0.21        0.20      0.41 o 
   3  -7   2        3.83        2.50      0.95 o 
   4  -7   2       18.03       19.37      0.76 o 
   5  -7   2        0.56        0.44      0.58 o 
   6  -7   2        1.61        0.68      0.63 o 
  -7  -6   2        0.27       -0.18      0.64 o 
  -6  -6   2        1.60        0.56      0.73 o 
  -5  -6   2        0.02       -0.67      0.77 o 
  -4  -6   2       20.62       18.02      1.11 o 
  -3  -6   2       38.13       40.28      1.27 o 
  -2  -6   2       58.62       55.50      3.17 o 
  -1  -6   2        7.06        8.23      0.72 o 
   0  -6   2      155.12      160.92      2.53 o 
   1  -6   2        0.78        0.62      0.52 o 
   2  -6   2       26.11       27.41      0.81 o 
   3  -6   2        0.07        0.48      0.50 o 
   4  -6   2       30.61       32.32      1.15 o 
   5  -6   2        7.67        7.58      0.64 o 
   6  -6   2       17.06       18.02      1.13 o 
   7  -6   2        7.92        9.66      1.56 o 
  -7  -5   2        0.37        0.32      0.82 o 
  -6  -5   2       21.14       22.96      2.14 o 
  -5  -5   2        6.98        7.25      0.84 o 
  -4  -5   2       43.66       43.73      1.43 o 
  -3  -5   2      175.02      178.17      4.76 o 
  -2  -5   2       83.28       82.86      2.74 o 
  -1  -5   2      134.40      142.27      1.83 o 
   0  -5   2       67.54       72.04      1.39 o 
   1  -5   2      210.05      195.50      1.96 o 
   2  -5   2       31.51       39.80      1.00 o 
   3  -5   2        1.40        1.43      0.68 o 
   4  -5   2       12.12       10.89      0.79 o 
   5  -5   2        0.06        0.48      0.48 o 
   6  -5   2        3.21        4.37      0.75 o 
   7  -5   2        5.73        5.95      1.41 o 
  -8  -4   2        0.01       -0.72      1.77 o 
  -7  -4   2        1.19        1.30      0.72 o 
  -6  -4   2       10.67       11.72      0.92 o 
  -5  -4   2        1.18        0.75      0.61 o 
  -4  -4   2        2.90        3.05      0.71 o 
  -3  -4   2       23.67       23.49      1.01 o 
  -2  -4   2        2.50        1.81      0.63 o 
  -1  -4   2      403.81      417.47      4.07 o 
   0  -4   2     1761.18     1883.95     17.60 o 
   1  -4   2     1106.66     1185.80      9.22 o 
   2  -4   2      429.43      438.78      3.85 o 
   3  -4   2      198.98      190.70      3.42 o 
   4  -4   2       30.38       34.09      0.87 o 
   5  -4   2        4.55        4.62      0.62 o 
   6  -4   2        5.59        7.42      1.46 o 
   7  -4   2        2.86        1.94      1.15 o 
   8  -4   2        1.36        1.53      1.59 o 
  -8  -3   2        1.75        1.00      1.57 o 
  -7  -3   2        4.21        3.14      1.47 o 
  -6  -3   2        9.46       10.79      1.07 o 
  -5  -3   2        2.54        2.57      0.63 o 
  -4  -3   2        4.50        5.86      0.66 o 
  -3  -3   2      353.61      362.21      4.74 o 
  -2  -3   2       18.13       19.79      0.88 o 
  -1  -3   2        2.96        3.55      0.59 o 
   0  -3   2        0.00        0.07      0.40 o 
   1  -3   2     1702.62     1755.09     15.81 o 
   2  -3   2       55.12       62.21      0.92 o 
   3  -3   2      575.96      582.91      5.56 o 
   4  -3   2        4.30        4.16      0.49 o 
   5  -3   2      188.98      181.67      3.20 o 
   6  -3   2        0.29        0.81      1.28 o 
   7  -3   2        6.20        8.79      2.31 o 
   8  -3   2        0.56        0.96      1.52 o 
  -8  -2   2        3.47        1.74      0.75 o 
  -7  -2   2       22.23       22.63      2.33 o 
  -6  -2   2       55.45       55.18      2.30 o 
  -5  -2   2        7.96        9.17      1.43 o 
  -4  -2   2       34.38       34.43      1.59 o 
  -3  -2   2        4.57        4.81      1.03 o 
  -2  -2   2      275.33      263.97      3.56 o 
  -1  -2   2      624.10      593.21      6.92 o 
   0  -2   2      442.82      442.87      4.96 o 
   1  -2   2      415.80      406.59      3.78 o 
   2  -2   2      102.17      100.06      1.36 o 
   3  -2   2       49.72       48.45      1.03 o 
   4  -2   2      151.28      155.20      2.32 o 
   5  -2   2       74.41       72.45      1.98 o 
   6  -2   2        8.00        7.76      1.72 o 
   7  -2   2       71.95       63.58      2.83 o 
   8  -2   2        2.55        2.54      1.52 o 
  -8  -1   2        7.61        8.59      6.51 o 
  -7  -1   2       17.79       17.94      1.85 o 
  -6  -1   2       14.14       17.37      1.63 o 
  -5  -1   2        0.86        0.70      0.87 o 
  -4  -1   2       98.13       96.05      2.32 o 
  -3  -1   2      417.57      404.98      5.03 o 
  -2  -1   2        0.15        0.62      0.71 o 
  -1  -1   2      709.65      712.48     20.93 o 
   0  -1   2       87.26       80.15      2.22 o 
   1  -1   2      591.49      597.73      6.60 o 
   2  -1   2        0.24        0.65      0.44 o 
   3  -1   2      474.17      472.14      7.18 o 
   4  -1   2      149.79      145.12      2.67 o 
   5  -1   2        5.68        7.44      1.37 o 
   6  -1   2       23.60       25.74      3.06 o 
   7  -1   2        1.73        2.49      1.68 o 
   8  -1   2        1.16        0.14      1.49 o 
  -8   0   2        5.92        5.29      1.43 o 
  -7   0   2        9.63       11.56      1.93 o 
  -6   0   2       21.87       20.11      5.76 o 
  -5   0   2        1.71        1.78      0.87 o 
  -4   0   2      168.85      164.37      6.72 o 
  -3   0   2       18.00       13.45      0.94 o 
  -2   0   2      850.87      808.42      8.84 o 
  -1   0   2      248.72      212.81      2.92 o 
   0   0   2      569.70      598.63     10.14 o 
   1   0   2      380.71      363.30      4.57 o 
   2   0   2      322.23      323.11      5.83 o 
   3   0   2        5.66        6.04      0.65 o 
   4   0   2      807.54      844.22     14.54 o 
   5   0   2      118.44      124.88      4.10 o 
   6   0   2       33.13       37.94      2.67 o 
   7   0   2       13.21       17.70      2.60 o 
   8   0   2        1.99        0.26      1.38 o 
  -8   1   2       43.03       36.78      2.08 o 
  -7   1   2       11.18       10.44      0.97 o 
  -6   1   2      147.16      149.82      3.84 o 
  -5   1   2        7.24        7.95      1.21 o 
  -4   1   2       35.69       34.93      1.17 o 
  -3   1   2      378.99      356.13      4.24 o 
  -2   1   2        5.27        5.71      0.64 o 
  -1   1   2      662.19      643.63      7.86 o 
   0   1   2      530.60      488.52      9.23 o 
   1   1   2      227.66      208.68      3.73 o 
   2   1   2        9.00        6.31      1.17 o 
   3   1   2      637.35      664.42      9.90 o 
   4   1   2        6.29        6.12      2.93 o 
   5   1   2       24.48       22.19      2.15 o 
   6   1   2      129.57      135.35      6.25 o 
   7   1   2       11.19        8.65      3.84 o 
   8   1   2       88.53       88.99      4.88 o 
  -8   2   2        1.22        1.03      1.02 o 
  -7   2   2        0.00       -0.28      0.59 o 
  -6   2   2      177.26      173.39      2.73 o 
  -5   2   2       10.78       11.97      1.08 o 
  -4   2   2      190.98      203.95      2.93 o 
  -3   2   2       53.76       52.69      1.79 o 
  -2   2   2       22.52       23.45      1.89 o 
  -1   2   2       10.87       10.83      0.48 o 
   0   2   2       39.92       35.33      0.85 o 
   1   2   2       51.96       46.65      1.07 o 
   2   2   2       20.09       19.82      0.90 o 
   3   2   2        0.02        0.36      0.50 o 
   4   2   2        5.25        6.38      2.08 o 
   5   2   2        1.60        2.34      2.41 o 
   6   2   2        0.54        0.46      1.56 o 
   7   2   2        0.06        0.72      1.89 o 
   8   2   2       23.12       19.26      3.25 o 
  -8   3   2        3.16        2.02      0.86 o 
  -7   3   2        0.16       -0.23      0.78 o 
  -6   3   2        8.07        9.22      1.27 o 
  -5   3   2        8.63        9.95      0.84 o 
  -4   3   2      356.11      356.11      3.71 o 
  -3   3   2       12.62        9.91      0.75 o 
  -2   3   2     1726.72     1874.92     16.11 o 
  -1   3   2      523.40      510.42      4.08 o 
   0   3   2      574.43      586.27      6.27 o 
   1   3   2        0.23        0.21      0.38 o 
   2   3   2       58.34       51.58      1.19 o 
   3   3   2       90.53       84.59      2.77 o 
   4   3   2        0.62        1.93      0.46 o 
   5   3   2        4.62        4.10      1.63 o 
   6   3   2       17.06       23.55      2.47 o 
   7   3   2        0.09       -0.07      2.54 o 
   8   3   2        0.13        1.63      2.34 o 
  -8   4   2        1.53        0.21      0.84 o 
  -7   4   2        7.73        9.49      1.06 o 
  -6   4   2        0.23        0.88      0.74 o 
  -5   4   2        1.64        1.48      1.08 o 
  -4   4   2        7.06        5.10      0.85 o 
  -3   4   2        6.93        5.72      0.85 o 
  -2   4   2       22.38       18.40      1.79 o 
  -1   4   2       65.67       72.67      2.28 o 
   0   4   2       32.44       39.13      0.63 o 
   1   4   2      123.15      130.21      1.80 o 
   2   4   2      324.66      318.28      4.07 o 
   3   4   2        2.78        4.38      0.71 o 
   4   4   2        5.31        7.52      0.83 o 
   5   4   2        5.44       10.47      1.76 o 
   6   4   2       11.33       12.30      2.21 o 
   7   4   2        3.62        4.03      2.21 o 
  -7   5   2        7.94        9.98      1.17 o 
  -6   5   2       17.31       18.72      1.13 o 
  -5   5   2        6.94        5.57      1.19 o 
  -4   5   2       20.15       18.69      0.55 o 
  -3   5   2       48.02       40.72      1.79 o 
  -2   5   2       12.84       10.41      1.56 o 
  -1   5   2      188.33      193.36      4.30 o 
   0   5   2        2.48        2.45      0.24 o 
   1   5   2       21.03       20.85      1.20 o 
   2   5   2       28.46       29.01      1.04 o 
   3   5   2       18.03       18.08      0.85 o 
   4   5   2        8.53        9.44      0.96 o 
   5   5   2        0.07        0.65      1.37 o 
   6   5   2        3.03        4.81      2.28 o 
   7   5   2        0.25        0.07      1.82 o 
  -7   6   2        5.86        7.12      0.89 o 
  -6   6   2        0.90        0.54      0.58 o 
  -5   6   2        6.54        7.16      0.75 o 
  -4   6   2        0.95        0.80      0.27 o 
  -3   6   2       33.67       30.32      2.21 o 
  -2   6   2      233.69      243.60      7.04 o 
  -1   6   2      449.57      439.26      8.76 o 
   0   6   2      199.07      210.20      4.96 o 
   1   6   2      201.58      198.31      2.22 o 
   2   6   2        0.38        0.89      0.59 o 
   3   6   2        0.93        0.59      0.77 o 
   4   6   2        6.43        5.31      4.42 o 
   5   6   2        5.56        4.88      2.99 o 
   6   6   2        5.78        0.07      1.56 o 
  -6   7   2        0.27        1.37      1.56 o 
  -5   7   2        0.10        0.05      0.17 o 
  -4   7   2        0.01       -0.07      1.24 o 
  -3   7   2        5.24        9.43      1.95 o 
  -2   7   2        0.00        0.72      2.47 o 
  -1   7   2      108.14      106.80      3.65 o 
   0   7   2        0.88        0.98      1.43 o 
   1   7   2      416.48      415.32      4.20 o 
   2   7   2        9.32       10.59      0.65 o 
   3   7   2      259.89      271.97      4.22 o 
   4   7   2        0.00        0.25      1.01 o 
   5   7   2       11.68       14.25      3.45 o 
  -5   8   2        0.07        1.69      1.76 o 
  -4   8   2        2.74        3.38      1.89 o 
  -3   8   2        0.00       -0.46      1.56 o 
  -2   8   2        9.41       11.84      2.21 o 
  -1   8   2       26.85       23.75      3.84 o 
   0   8   2        2.26        2.08      1.69 o 
   1   8   2       18.30       17.50      0.66 o 
   2   8   2        1.97        1.56      0.58 o 
   3   8   2       75.80       74.59      1.54 o 
   4   8   2       17.65       19.00      1.31 o 
  -4   9   2        3.64        3.19      2.15 o 
  -3   9   2        3.34        2.41      2.02 o 
  -2   9   2        4.63        0.13      1.63 o 
  -1   9   2        1.75        0.00      1.30 o 
   0   9   2        3.57       -0.07      1.37 o 
   1   9   2        0.45        0.00      1.82 o 
   2   9   2       19.15       21.01      2.21 o 
   3   9   2        0.67        0.07      1.11 o 
  -1 -10   3       30.86       28.90      2.76 o 
   0 -10   3        0.00        0.24      0.51 o 
   1 -10   3        0.45        0.46      2.02 o 
   2 -10   3        0.02        0.85      2.08 o 
  -4  -9   3        8.27        5.20      1.30 o 
  -3  -9   3       24.90       23.39      1.30 o 
  -2  -9   3        0.66        0.13      0.71 o 
  -1  -9   3        7.25        5.34      2.38 o 
   0  -9   3        5.21        2.86      1.27 o 
   1  -9   3       11.47       11.14      0.86 o 
   2  -9   3        2.16        1.51      0.63 o 
   3  -9   3       10.62       13.60      1.44 o 
   4  -9   3        6.42        7.04      1.45 o 
  -5  -8   3        1.51        2.05      0.94 o 
  -4  -8   3        0.04       -0.05      0.74 o 
  -3  -8   3       15.89       15.62      1.76 o 
  -2  -8   3       54.69       54.33      1.95 o 
  -1  -8   3       49.04       47.06      1.40 o 
   0  -8   3       79.12       68.44      1.55 o 
   1  -8   3        6.78        9.36      0.86 o 
   2  -8   3       27.32       23.73      1.21 o 
   3  -8   3        1.90        1.43      0.81 o 
   4  -8   3        1.34        2.04      0.85 o 
   5  -8   3        0.47       -0.07      0.71 o 
  -6  -7   3        0.10        0.70      1.11 o 
  -5  -7   3        2.20        2.09      1.00 o 
  -4  -7   3        1.19        0.46      0.96 o 
  -3  -7   3        1.66        2.12      0.74 o 
  -2  -7   3       20.33       20.60      1.52 o 
  -1  -7   3        2.49        2.14      0.63 o 
   0  -7   3        2.42        2.47      1.20 o 
   1  -7   3        1.92        0.41      0.49 o 
   2  -7   3        7.09        4.87      1.04 o 
   3  -7   3        1.10        0.88      0.80 o 
   4  -7   3       57.38       55.41      3.25 o 
   5  -7   3        0.39       -0.07      0.61 o 
   6  -7   3        0.16        0.10      0.77 o 
  -7  -6   3        6.45        1.54      2.20 o 
  -6  -6   3        0.09        0.37      0.75 o 
  -5  -6   3        1.00        1.29      0.94 o 
  -4  -6   3        7.91        7.71      0.92 o 
  -3  -6   3       24.67       25.36      1.53 o 
  -2  -6   3        0.13        0.33      0.58 o 
  -1  -6   3        1.11        0.74      0.72 o 
   0  -6   3        0.11        0.02      0.42 o 
   1  -6   3      127.49      123.48      2.77 o 
   2  -6   3        4.53        3.68      1.00 o 
   3  -6   3        2.66        2.76      0.78 o 
   4  -6   3       55.09       49.50      1.60 o 
   5  -6   3        0.75        1.29      0.74 o 
   6  -6   3        9.41        9.85      0.90 o 
   7  -6   3        0.00        0.69      1.80 o 
  -7  -5   3        1.08        0.71      1.04 o 
  -6  -5   3        9.16       11.24      1.33 o 
  -5  -5   3        0.44        0.75      0.76 o 
  -4  -5   3       11.70       10.52      1.42 o 
  -3  -5   3        0.81        0.03      0.60 o 
  -2  -5   3       32.20       33.34      1.04 o 
  -1  -5   3        4.61        3.80      0.86 o 
   0  -5   3       96.56       80.01      1.63 o 
   1  -5   3        1.94        3.47      0.72 o 
   2  -5   3        4.07        5.68      0.84 o 
   3  -5   3       14.10       12.91      0.77 o 
   4  -5   3       15.55       17.83      1.92 o 
   5  -5   3       16.15       15.90      2.15 o 
   6  -5   3       17.22       17.68      1.82 o 
   7  -5   3        0.23       -1.86      2.34 o 
  -8  -4   3        0.88        0.62      0.94 o 
  -7  -4   3        3.93        3.14      0.88 o 
  -6  -4   3       16.27       17.59      4.01 o 
  -5  -4   3        0.39        0.89      0.74 o 
  -4  -4   3       16.75       15.46      1.00 o 
  -3  -4   3      148.25      147.50      3.61 o 
  -2  -4   3       21.86       21.02      0.98 o 
  -1  -4   3       28.84       26.79      1.01 o 
   0  -4   3       24.19       24.78      0.84 o 
   1  -4   3      109.27       97.80      1.43 o 
   2  -4   3      121.59      123.68      1.95 o 
   3  -4   3      291.91      296.88      3.88 o 
   4  -4   3      285.45      284.01      4.80 o 
   5  -4   3       13.25       14.52      1.33 o 
   6  -4   3        4.68        5.53      1.41 o 
   7  -4   3        1.93        3.87      1.44 o 
  -8  -3   3        3.66        3.17      1.01 o 
  -7  -3   3        3.05        2.64      0.75 o 
  -6  -3   3        3.37        4.14      1.72 o 
  -5  -3   3       28.59       31.84      1.90 o 
  -4  -3   3        5.29        5.69      1.03 o 
  -3  -3   3       22.68       23.03      1.24 o 
  -2  -3   3       21.82       21.80      2.54 o 
  -1  -3   3       52.28       52.64      1.38 o 
   0  -3   3      471.92      469.37      5.55 o 
   1  -3   3        2.75        2.17      0.56 o 
   2  -3   3       20.30       19.98      0.84 o 
   3  -3   3      152.26      145.47      3.29 o 
   4  -3   3        5.09        6.22      0.94 o 
   5  -3   3      216.77      202.77      9.81 o 
   6  -3   3       66.17       65.90      2.53 o 
   7  -3   3       20.29       19.30      2.32 o 
   8  -3   3        1.48        0.81      1.67 o 
  -8  -2   3        0.41        0.05      1.21 o 
  -7  -2   3       45.49       48.22      6.83 o 
  -6  -2   3       44.15       47.68      2.73 o 
  -5  -2   3      125.75      131.98      2.83 o 
  -4  -2   3       15.15       15.48      1.21 o 
  -3  -2   3      218.26      202.92      3.43 o 
  -2  -2   3        6.05        6.55      0.92 o 
  -1  -2   3      209.46      207.88      3.27 o 
   0  -2   3       18.19       16.02      1.21 o 
   1  -2   3       42.15       46.17      2.80 o 
   2  -2   3        1.45        1.26      0.55 o 
   3  -2   3      399.87      406.81      5.01 o 
   4  -2   3       56.16       51.57      1.09 o 
   5  -2   3        0.66        0.90      0.45 o 
   6  -2   3       10.55       10.00      1.45 o 
   7  -2   3       37.43       36.46      2.69 o 
   8  -2   3        5.23        7.85      2.18 o 
  -8  -1   3        0.20        0.42      1.55 o 
  -7  -1   3        5.61        4.89      1.59 o 
  -6  -1   3        1.63        2.98      1.37 o 
  -5  -1   3      129.17      130.01      3.00 o 
  -4  -1   3      183.78      190.69      3.35 o 
  -3  -1   3      160.20      151.65      2.84 o 
  -2  -1   3       44.76       44.43      1.36 o 
  -1  -1   3        0.00        0.75      0.74 o 
   0  -1   3      345.31      337.97      4.50 o 
   1  -1   3       23.11       26.59      1.20 o 
   2  -1   3      170.84      160.17      3.39 o 
   3  -1   3      140.86      144.66      5.12 o 
   4  -1   3       18.33       19.19      0.67 o 
   5  -1   3        3.22        3.73      1.15 o 
   6  -1   3        2.37        1.31      1.56 o 
   7  -1   3        6.55        5.99      1.63 o 
   8  -1   3        7.66        8.45      1.91 o 
  -8   0   3        0.05       -0.27      1.48 o 
  -7   0   3        0.39        1.66      1.31 o 
  -6   0   3        0.06        1.13      0.98 o 
  -5   0   3       23.84       25.67      1.79 o 
  -4   0   3        2.53        2.97      0.82 o 
  -3   0   3      143.71      134.82      2.24 o 
  -2   0   3       11.84       12.22      1.24 o 
  -1   0   3      428.06      412.89      6.21 o 
   0   0   3       59.62       54.98      1.37 o 
   1   0   3        6.89        7.76      0.90 o 
   2   0   3        5.75        5.59      1.24 o 
   3   0   3      105.69      108.23      3.06 o 
   4   0   3        7.66        3.10      3.09 o 
   5   0   3       45.18       43.22      2.14 o 
   6   0   3       74.05       76.64      7.13 o 
   7   0   3        1.50        1.02      1.68 o 
   8   0   3        6.53        2.59      1.92 o 
  -8   1   3        0.55       -0.38      0.61 o 
  -7   1   3       35.95       34.79      1.83 o 
  -6   1   3        0.99        1.27      1.01 o 
  -5   1   3       16.85       17.98      1.12 o 
  -4   1   3      420.61      433.23      5.65 o 
  -3   1   3        2.09        1.30      0.60 o 
  -2   1   3        6.16        5.47      0.64 o 
  -1   1   3       44.72       39.84      1.01 o 
   0   1   3      691.28      681.05      7.34 o 
   1   1   3       19.91       21.79      1.56 o 
   2   1   3      234.88      232.49      5.42 o 
   3   1   3      163.20      153.24      3.72 o 
   4   1   3        4.07        3.33      1.18 o 
   5   1   3       11.18       11.64      1.78 o 
   6   1   3        5.39        5.14      1.74 o 
   7   1   3       29.80       28.29      2.67 o 
   8   1   3       21.69       20.81     15.52 o 
  -8   2   3        2.10        1.39      1.02 o 
  -7   2   3       17.84       20.49      1.10 o 
  -6   2   3        0.18        0.55      1.44 o 
  -5   2   3       17.37       16.81      0.98 o 
  -4   2   3       26.00       31.42      1.19 o 
  -3   2   3       13.82       21.03      2.08 o 
  -2   2   3      751.95      809.13     11.40 o 
  -1   2   3     1076.11     1172.79     12.28 o 
   0   2   3       36.68       35.60      1.69 o 
   1   2   3       26.21       27.99      1.24 o 
   2   2   3       16.66       17.11      0.71 o 
   3   2   3       46.88       47.50      1.10 o 
   4   2   3       10.13        8.74      0.52 o 
   5   2   3       42.57       46.27      2.93 o 
   6   2   3        2.73        3.71      1.42 o 
   7   2   3        0.35        0.30      1.26 o 
   8   2   3        0.40        0.88      1.61 o 
  -8   3   3        0.78        0.19      1.03 o 
  -7   3   3        1.85        0.96      0.91 o 
  -6   3   3        0.04        0.27      0.73 o 
  -5   3   3       18.68       17.40      1.08 o 
  -4   3   3      138.97      145.10      2.29 o 
  -3   3   3       49.72       46.27      0.90 o 
  -2   3   3      485.42      506.18      5.42 o 
  -1   3   3       67.23       75.36      1.22 o 
   0   3   3     3227.68     3691.88     41.03 o 
   1   3   3       58.34       61.22      1.20 o 
   2   3   3      184.79      187.28      2.13 o 
   3   3   3        5.49        7.13      0.68 o 
   4   3   3        0.00       -0.04      0.30 o 
   5   3   3        1.45        1.89      1.13 o 
   6   3   3        2.36        4.03      1.45 o 
   7   3   3        1.36        0.47      1.36 o 
  -8   4   3        2.49        1.03      1.22 o 
  -7   4   3        3.78        4.16      1.25 o 
  -6   4   3        1.05        1.31      1.00 o 
  -5   4   3       21.93       22.76      0.82 o 
  -4   4   3        3.79        5.11      0.47 o 
  -3   4   3       50.85       49.55      1.06 o 
  -2   4   3      122.15      133.55      1.36 o 
  -1   4   3      118.09      113.34      1.60 o 
   0   4   3       10.09       11.19      0.91 o 
   1   4   3        0.00        0.45      0.42 o 
   2   4   3      243.66      258.72      2.92 o 
   3   4   3        0.19        0.09      0.46 o 
   4   4   3      137.75      134.23      2.74 o 
   5   4   3       16.52       19.83      1.56 o 
   6   4   3        4.63        2.68      2.70 o 
   7   4   3        1.29        0.77      1.65 o 
  -7   5   3        0.06       -0.02      0.80 o 
  -6   5   3        2.13        0.60      0.94 o 
  -5   5   3        0.49       -0.03      0.94 o 
  -4   5   3       12.43       11.90      1.40 o 
  -3   5   3       23.51       21.37      0.56 o 
  -2   5   3       56.78       56.76      2.47 o 
  -1   5   3       38.76       38.27      3.12 o 
   0   5   3       83.97       93.84      1.33 o 
   1   5   3       78.17       77.58      1.20 o 
   2   5   3       12.47       12.56      0.73 o 
   3   5   3       53.41       56.22      1.51 o 
   4   5   3       14.44       14.05      1.04 o 
   5   5   3        2.09        0.91      0.67 o 
   6   5   3       15.47       15.90      1.70 o 
  -7   6   3        2.27        1.13      0.68 o 
  -6   6   3        0.55        0.35      0.51 o 
  -5   6   3       28.44       28.36      2.00 o 
  -4   6   3        0.05       -0.20      1.37 o 
  -3   6   3        1.86        2.21      1.63 o 
  -2   6   3        1.86        2.60      1.63 o 
  -1   6   3       59.45       72.64      2.99 o 
   0   6   3       13.51       11.41      1.04 o 
   1   6   3       39.20       37.41      1.90 o 
   2   6   3       69.64       69.95      1.23 o 
   3   6   3        8.86        9.74      0.92 o 
   4   6   3       12.36       16.07      0.84 o 
   5   6   3       14.16       14.73      1.73 o 
   6   6   3        2.40       -0.10      1.12 o 
  -6   7   3        0.11        2.47      1.82 o 
  -5   7   3        0.00        0.59      2.67 o 
  -4   7   3        1.68        2.15      1.82 o 
  -3   7   3       36.64       39.63      2.73 o 
  -2   7   3       13.76       14.64      3.51 o 
  -1   7   3        6.98       10.02      2.02 o 
   0   7   3        1.32        1.11      1.50 o 
   1   7   3        6.39        6.64      0.60 o 
   2   7   3       16.99       19.52      1.05 o 
   3   7   3       84.55       88.21      1.81 o 
   4   7   3        4.53        1.94      1.56 o 
   5   7   3       39.75       41.71      2.33 o 
  -5   8   3        4.75        3.58      3.45 o 
  -4   8   3        0.07        0.39      1.69 o 
  -3   8   3        0.76        2.47      1.95 o 
  -2   8   3        0.10        0.26      2.60 o 
  -1   8   3       31.26       31.69      2.67 o 
   0   8   3        0.12       -0.07      1.30 o 
   1   8   3        3.20        1.71      0.61 o 
   2   8   3        4.39        5.12      0.56 o 
   3   8   3        6.25        6.05      0.76 o 
  -3   9   3        0.76        2.67      2.21 o 
  -2   9   3        0.95       -0.07      1.56 o 
  -1   9   3        2.58        0.00      2.15 o 
   0   9   3        2.76        0.00      1.37 o 
   1   9   3        0.15       -0.07      1.37 o 
   2   9   3        3.95        0.00      1.82 o 
  -1 -10   4        1.56        1.29      0.83 o 
   0 -10   4        0.84        0.10      0.59 o 
   1 -10   4        1.20        0.45      0.59 o 
  -3  -9   4        1.13        0.69      1.30 o 
  -2  -9   4        0.97        0.80      0.80 o 
  -1  -9   4       19.74       16.63      1.08 o 
   0  -9   4        6.88        4.98      2.15 o 
   1  -9   4       36.34       32.75      1.43 o 
   2  -9   4        1.27        1.07      0.96 o 
   3  -9   4        6.27        5.97      1.53 o 
   4  -9   4        1.30        1.01      0.95 o 
  -5  -8   4        1.88        2.59      1.01 o 
  -4  -8   4        0.00       -0.76      1.05 o 
  -3  -8   4        1.52        1.40      1.08 o 
  -2  -8   4        7.25        7.99      1.05 o 
  -1  -8   4        3.90        3.06      0.95 o 
   0  -8   4       49.98       48.55      1.53 o 
   1  -8   4       48.51       44.31      1.58 o 
   2  -8   4       82.33       83.61      1.87 o 
   3  -8   4       17.49       17.30      1.42 o 
   4  -8   4        1.57        1.18      0.93 o 
   5  -8   4        9.27       10.04      1.28 o 
  -6  -7   4        3.37        1.74      1.26 o 
  -5  -7   4        3.48        2.77      1.40 o 
  -4  -7   4        0.75        0.30      0.75 o 
  -3  -7   4       13.72       14.69      1.11 o 
  -2  -7   4        4.62        4.85      0.99 o 
  -1  -7   4        0.10        0.67      0.79 o 
   0  -7   4        1.50        1.00      0.64 o 
   1  -7   4       55.76       59.94      1.66 o 
   2  -7   4        4.20        4.72      0.75 o 
   3  -7   4       38.08       36.72      1.22 o 
   4  -7   4        7.09        8.12      2.73 o 
   5  -7   4       18.04       19.20      1.40 o 
   6  -7   4        9.73       10.50      1.35 o 
  -6  -6   4        5.99        6.56      2.10 o 
  -5  -6   4       43.37       48.31      1.63 o 
  -4  -6   4        0.28        0.54      0.87 o 
  -3  -6   4        1.01        0.37      0.70 o 
  -2  -6   4       72.38       75.72      1.61 o 
  -1  -6   4        8.01        9.51      0.85 o 
   0  -6   4        3.06        0.85      0.70 o 
   1  -6   4        2.59        3.53      0.88 o 
   2  -6   4        2.33        3.10      0.76 o 
   3  -6   4        3.47        3.58      0.95 o 
   4  -6   4       23.09       23.68      1.36 o 
   5  -6   4       26.57       26.49      2.15 o 
   6  -6   4        3.51        3.73      0.86 o 
  -7  -5   4        0.92        1.49      0.94 o 
  -6  -5   4       82.58       87.75      2.12 o 
  -5  -5   4        9.82       12.82      1.53 o 
  -4  -5   4       72.39       76.50      1.97 o 
  -3  -5   4       17.19       18.08      1.24 o 
  -2  -5   4        0.02        0.12      0.79 o 
  -1  -5   4        0.03        0.13      0.56 o 
   0  -5   4       51.99       55.72      1.25 o 
   1  -5   4       98.90       98.55      1.63 o 
   2  -5   4       48.95       49.15      1.19 o 
   3  -5   4       30.17       28.88      1.32 o 
   4  -5   4       24.84       23.70      1.23 o 
   5  -5   4        3.74        4.26      0.90 o 
   6  -5   4        0.13       -0.59      0.65 o 
   7  -5   4        1.56        5.08      1.42 o 
  -7  -4   4       20.64       21.74      3.12 o 
  -6  -4   4        0.83        0.03      0.65 o 
  -5  -4   4       52.91       55.59      2.13 o 
  -4  -4   4       26.40       27.70      1.63 o 
  -3  -4   4        0.16        0.94      0.88 o 
  -2  -4   4       99.19      102.36      2.14 o 
  -1  -4   4        0.02        0.59      0.69 o 
   0  -4   4       31.87       34.53      1.14 o 
   1  -4   4        0.24        1.00      0.56 o 
   2  -4   4        0.02        0.28      0.51 o 
   3  -4   4        4.98        4.66      1.12 o 
   4  -4   4       13.81       14.63      1.29 o 
   5  -4   4        0.28        0.52      0.89 o 
   6  -4   4        0.44        0.40      0.75 o 
   7  -4   4        1.87        1.51      1.29 o 
  -8  -3   4        8.68        4.22      1.93 o 
  -7  -3   4       25.32       23.77      2.08 o 
  -6  -3   4        3.85        3.76      1.71 o 
  -5  -3   4       36.15       37.46      1.81 o 
  -4  -3   4        0.71        0.24      1.11 o 
  -3  -3   4      131.58      128.34      4.27 o 
  -2  -3   4       47.53       51.94      2.73 o 
  -1  -3   4        4.94        5.84      0.87 o 
   0  -3   4       92.76       93.73      1.89 o 
   1  -3   4       13.62       13.11      1.15 o 
   2  -3   4       48.69       51.42      1.14 o 
   3  -3   4      117.05      114.78      1.74 o 
   4  -3   4       16.15       14.57      1.82 o 
   5  -3   4        6.48        8.42      1.03 o 
   6  -3   4        2.35        2.68      0.69 o 
   7  -3   4        8.64        8.38      2.50 o 
  -8  -2   4        0.12       -0.49      1.52 o 
  -7  -2   4        0.29        1.03      1.32 o 
  -6  -2   4        3.40        3.92      1.66 o 
  -5  -2   4      124.20      134.08      3.23 o 
  -4  -2   4      374.56      385.36      5.99 o 
  -3  -2   4      795.68      858.92     10.51 o 
  -2  -2   4      266.51      257.83      5.42 o 
  -1  -2   4       75.86       79.11      3.19 o 
   0  -2   4      620.83      615.76      7.68 o 
   1  -2   4       12.11       16.00      1.08 o 
   2  -2   4       14.10       13.90      1.10 o 
   3  -2   4       57.02       58.84      1.34 o 
   4  -2   4        2.19        1.72      0.73 o 
   5  -2   4        1.12        0.73      0.54 o 
   6  -2   4        1.39        0.72      1.15 o 
   7  -2   4        0.29        1.17      1.69 o 
   8  -2   4        0.23        0.08      1.22 o 
  -8  -1   4        0.01        0.10      1.29 o 
  -7  -1   4        3.72        2.34      1.37 o 
  -6  -1   4        3.92        2.44      1.19 o 
  -5  -1   4        0.00        0.07      0.81 o 
  -4  -1   4       22.69       23.42      1.36 o 
  -3  -1   4      956.31     1007.50     11.99 o 
  -2  -1   4        2.43        2.73      0.85 o 
  -1  -1   4      909.26      987.97     16.08 o 
   0  -1   4        0.01        1.79      0.78 o 
   1  -1   4       68.39       73.09      2.34 o 
   2  -1   4       70.13       72.25      2.02 o 
   3  -1   4       57.49       61.00      2.47 o 
   4  -1   4        3.56        5.52      0.65 o 
   5  -1   4        6.63        2.62      4.26 o 
   6  -1   4        4.66        4.64      1.42 o 
   7  -1   4        1.05        1.80      2.63 o 
   8  -1   4        0.02        1.33      1.63 o 
  -8   0   4        0.11       -0.54      2.30 o 
  -7   0   4        4.77        3.04      1.30 o 
  -6   0   4        0.05       -0.15      0.86 o 
  -5   0   4        0.91        0.29      1.23 o 
  -4   0   4       64.53       62.24      3.94 o 
  -3   0   4      113.25      117.28      2.12 o 
  -2   0   4        3.03        2.76      0.74 o 
  -1   0   4       18.64       21.05      1.59 o 
   0   0   4      380.95      352.23      4.69 o 
   1   0   4      417.96      444.21      5.49 o 
   2   0   4       63.10       66.31      3.19 o 
   3   0   4      172.75      172.86      5.35 o 
   4   0   4       54.42       56.18      3.84 o 
   5   0   4        0.89        1.18      1.13 o 
   6   0   4        0.03        0.21      1.13 o 
   7   0   4        0.01        0.87      1.54 o 
   8   0   4        2.04        1.06      1.68 o 
  -8   1   4        8.28       14.00      1.69 o 
  -7   1   4        0.02        0.71      1.13 o 
  -6   1   4        4.75        2.82      1.26 o 
  -5   1   4        5.13        5.12      1.09 o 
  -4   1   4        1.01        0.94      0.69 o 
  -3   1   4       25.79       30.51      1.59 o 
  -2   1   4        1.63        2.83      0.64 o 
  -1   1   4      195.27      178.69      2.47 o 
   0   1   4       16.37       20.66      0.92 o 
   1   1   4       38.45       34.42      1.82 o 
   2   1   4       10.00        9.63      1.37 o 
   3   1   4        5.03        7.48      1.50 o 
   4   1   4       11.37       12.09      0.72 o 
   5   1   4       22.89       29.53      2.09 o 
   6   1   4        1.77        2.17      1.78 o 
   7   1   4        2.62        2.77      2.11 o 
  -8   2   4        0.01       -0.37      0.79 o 
  -7   2   4        0.04        0.43      1.23 o 
  -6   2   4        7.97        9.51      1.09 o 
  -5   2   4        1.67        1.54      0.73 o 
  -4   2   4       41.71       40.72      1.99 o 
  -3   2   4        1.27        1.49      0.62 o 
  -2   2   4       66.08       56.13      1.52 o 
  -1   2   4       23.65       32.76      0.98 o 
   0   2   4       87.00       74.67      1.60 o 
   1   2   4      111.80      118.86      2.12 o 
   2   2   4       66.80       68.17      2.21 o 
   3   2   4       72.99       76.21      1.53 o 
   4   2   4        3.74        5.02      0.60 o 
   5   2   4        8.42        7.94      1.64 o 
   6   2   4        3.67        1.09      1.66 o 
   7   2   4        0.58       -0.21      1.58 o 
  -8   3   4        0.08        0.63      0.90 o 
  -7   3   4        3.88        4.54      0.93 o 
  -6   3   4       12.12       13.99      1.15 o 
  -5   3   4        5.41        6.05      0.78 o 
  -4   3   4        8.99       10.54      0.69 o 
  -3   3   4        6.22        6.77      0.66 o 
  -2   3   4        0.20        0.59      0.72 o 
  -1   3   4      188.18      183.04      2.37 o 
   0   3   4       15.39       15.44      0.75 o 
   1   3   4       14.99       19.00      1.11 o 
   2   3   4      371.19      400.20     12.52 o 
   3   3   4       19.33       20.93      0.95 o 
   4   3   4      102.22      106.47      1.90 o 
   5   3   4       28.69       27.96      1.22 o 
   6   3   4        0.02       -0.17      1.13 o 
   7   3   4        0.10        0.00      1.03 o 
  -7   4   4        4.05        4.18      0.92 o 
  -6   4   4        0.08        0.39      0.79 o 
  -5   4   4        0.02        0.20      0.55 o 
  -4   4   4        6.30        7.69      0.74 o 
  -3   4   4        0.21        0.07      0.31 o 
  -2   4   4       42.74       46.70      0.79 o 
  -1   4   4        1.45        0.81      0.31 o 
   0   4   4        0.46        0.36      0.60 o 
   1   4   4       18.81       19.96      1.59 o 
   2   4   4       32.57       33.51      1.28 o 
   3   4   4       17.97       20.69      1.67 o 
   4   4   4       77.80       86.05      4.26 o 
   5   4   4        3.45        3.00      0.48 o 
   6   4   4       53.83       53.43      2.44 o 
  -7   5   4        0.64        1.18      1.92 o 
  -6   5   4       37.38       34.98      2.80 o 
  -5   5   4       10.03        8.47      1.44 o 
  -4   5   4        4.57        4.72      0.60 o 
  -3   5   4        3.46        4.38      0.41 o 
  -2   5   4        2.30        2.59      0.19 o 
  -1   5   4       22.18       23.74      1.24 o 
   0   5   4        4.35        4.40      0.49 o 
   1   5   4       21.61       19.70      1.89 o 
   2   5   4       46.78       55.50      1.28 o 
   3   5   4       14.38       17.94      1.04 o 
   4   5   4        4.71        5.33      0.68 o 
   5   5   4        0.29       -0.08      0.47 o 
   6   5   4        7.43        0.07      1.08 o 
  -6   6   4        1.18        0.78      0.91 o 
  -5   6   4       10.56        8.29      2.05 o 
  -4   6   4        0.44        2.02      2.80 o 
  -3   6   4        4.94        3.51      2.99 o 
  -2   6   4        8.09        6.96      2.99 o 
  -1   6   4        1.00        0.26      1.37 o 
   0   6   4        0.62        1.08      0.27 o 
   1   6   4        7.51        9.26      1.28 o 
   2   6   4        8.78       10.06      0.79 o 
   3   6   4        0.36        0.30      0.60 o 
   4   6   4        0.50        0.19      0.50 o 
   5   6   4        0.36        0.58      0.86 o 
  -5   7   4        5.82       12.43      2.41 o 
  -4   7   4        0.28        1.17      2.99 o 
  -3   7   4        2.80        0.07      2.34 o 
  -2   7   4        0.04        0.00      1.30 o 
  -1   7   4        3.46        4.62      1.89 o 
   0   7   4        3.42        3.45      2.80 o 
   1   7   4        9.13        9.34      0.70 o 
   2   7   4        0.63        0.55      0.49 o 
   3   7   4        0.59        0.69      0.80 o 
   4   7   4        3.50        1.15      1.39 o 
  -4   8   4        0.64        0.59      3.12 o 
  -3   8   4        0.82       -0.39      2.93 o 
  -2   8   4        2.58        0.00      1.43 o 
  -1   8   4        3.70       -0.13      1.56 o 
   0   8   4        0.01        0.00      2.08 o 
   1   8   4        2.26        4.29      1.76 o 
   2   8   4        0.01       -0.06      0.37 o 
   3   8   4        0.41        0.29      0.65 o 
  -2   9   4        1.13        0.00      1.50 o 
  -1   9   4       14.48       26.15      2.99 o 
   0   9   4        0.22        0.00      2.15 o 
  -3  -9   5        0.05        0.41      1.47 o 
  -2  -9   5        9.05       10.81      1.27 o 
  -1  -9   5        1.16        1.40      1.23 o 
   0  -9   5        0.54        0.37      0.80 o 
   1  -9   5       12.11        9.73      1.20 o 
   2  -9   5        1.02        0.89      0.78 o 
   3  -9   5        3.06        1.57      0.82 o 
  -4  -8   5        2.90        2.21      1.75 o 
  -3  -8   5        8.68        7.03      1.85 o 
  -2  -8   5        0.04       -0.06      0.76 o 
  -1  -8   5        9.00       13.00      4.05 o 
   0  -8   5        3.65        3.03      1.05 o 
   1  -8   5       13.10       16.00      1.10 o 
   2  -8   5        4.90        4.11      1.04 o 
   3  -8   5        4.97        3.03      1.39 o 
   4  -8   5       17.22       17.57      3.16 o 
  -5  -7   5        2.13        2.34      1.49 o 
  -4  -7   5        2.88        1.51      1.01 o 
  -3  -7   5       17.95       15.93      1.26 o 
  -2  -7   5       37.22       38.67      1.62 o 
  -1  -7   5        4.20        2.50      1.45 o 
   0  -7   5        9.72        8.41      2.92 o 
   1  -7   5        3.89        4.21      1.20 o 
   2  -7   5        1.10        0.56      0.78 o 
   3  -7   5        7.81        8.99      1.81 o 
   4  -7   5        5.57        4.66      1.83 o 
   5  -7   5        0.03       -0.47      1.07 o 
  -6  -6   5       62.00       63.38      2.38 o 
  -5  -6   5      107.07      111.01      2.69 o 
  -4  -6   5       67.44       74.67      4.51 o 
  -3  -6   5      152.34      151.17      2.91 o 
  -2  -6   5        1.33        2.53      0.89 o 
  -1  -6   5        0.33        0.94      0.75 o 
   0  -6   5        5.61        6.30      0.90 o 
   1  -6   5       25.27       24.88      1.24 o 
   2  -6   5        1.33        2.54      0.80 o 
   3  -6   5       29.32       30.25      1.53 o 
   4  -6   5        8.68        9.91      1.24 o 
   5  -6   5        0.14       -0.19      1.02 o 
   6  -6   5        0.10        1.07      1.07 o 
  -7  -5   5        1.13        0.41      0.91 o 
  -6  -5   5        2.82        2.39      1.15 o 
  -5  -5   5        9.13       10.96      1.35 o 
  -4  -5   5      404.61      409.20      6.70 o 
  -3  -5   5       57.70       55.03      2.12 o 
  -2  -5   5      794.56      816.19     11.81 o 
  -1  -5   5       33.26       33.53      1.62 o 
   0  -5   5        0.31        0.90      0.70 o 
   1  -5   5       12.80       12.07      0.94 o 
   2  -5   5        6.96        9.41      0.89 o 
   3  -5   5        4.79        5.39      0.98 o 
   4  -5   5       47.80       49.10      1.72 o 
   5  -5   5       13.80       15.55      1.20 o 
   6  -5   5        0.25        1.22      3.35 o 
  -7  -4   5        0.12        0.12      1.38 o 
  -6  -4   5        0.75        0.16      1.15 o 
  -5  -4   5       14.42       18.83      2.47 o 
  -4  -4   5        4.85        4.75      1.60 o 
  -3  -4   5      196.41      191.52      3.50 o 
  -2  -4   5       52.24       47.60      3.03 o 
  -1  -4   5        1.36        1.50      1.24 o 
   0  -4   5      211.99      205.44      3.37 o 
   1  -4   5       23.32       21.63      1.00 o 
   2  -4   5       13.54       16.68      0.93 o 
   3  -4   5      130.67      130.82      2.11 o 
   4  -4   5       24.15       24.28      1.24 o 
   5  -4   5        0.16        0.56      0.69 o 
   6  -4   5        0.68        0.29      0.63 o 
   7  -4   5        3.62        4.73      2.47 o 
  -8  -3   5        0.00        0.51      1.48 o 
  -7  -3   5        0.00       -0.08      1.16 o 
  -6  -3   5       18.23       18.87      2.24 o 
  -5  -3   5        6.93        6.47      1.47 o 
  -4  -3   5        0.04        0.07      1.11 o 
  -3  -3   5        0.03       -0.07      1.24 o 
  -2  -3   5       44.75       34.42      1.50 o 
  -1  -3   5        0.37        0.01      0.62 o 
   0  -3   5      105.05      103.03      2.17 o 
   1  -3   5       29.53       25.68      1.54 o 
   2  -3   5        1.34        2.15      0.90 o 
   3  -3   5       15.18       15.08      0.88 o 
   4  -3   5       13.28       12.89      0.92 o 
   5  -3   5       18.97       17.97      1.26 o 
   6  -3   5        4.70        4.21      1.52 o 
   7  -3   5        1.35        1.76      1.78 o 
  -8  -2   5        1.26        1.00      1.55 o 
  -7  -2   5        0.00        0.37      1.23 o 
  -6  -2   5        5.12        3.53      2.17 o 
  -5  -2   5        2.97        3.64      1.29 o 
  -4  -2   5       34.19       36.22      1.70 o 
  -3  -2   5        0.22       -0.09      0.83 o 
  -2  -2   5      426.34      452.10      7.17 o 
  -1  -2   5      686.49      772.66     10.98 o 
   0  -2   5      290.24      311.32      4.39 o 
   1  -2   5      161.18      169.70      2.90 o 
   2  -2   5        0.38       -0.24      0.95 o 
   3  -2   5       95.44       91.55      2.30 o 
   4  -2   5       47.33       45.81      1.53 o 
   5  -2   5        0.63        0.69      0.45 o 
   6  -2   5        0.02       -0.01      0.31 o 
   7  -2   5        2.57        4.42      1.66 o 
  -8  -1   5        0.44        0.34      1.31 o 
  -7  -1   5        0.29       -0.69      1.20 o 
  -6  -1   5        0.66        0.93      1.28 o 
  -5  -1   5        0.49       -0.68      1.01 o 
  -4  -1   5       23.21       23.45      1.40 o 
  -3  -1   5        0.41        0.49      0.94 o 
  -2  -1   5        3.03        4.40      1.10 o 
  -1  -1   5      187.34      219.04      3.59 o 
   0  -1   5       13.48        8.84      1.14 o 
   1  -1   5      955.38     1042.29     12.39 o 
   2  -1   5      270.51      289.67      4.32 o 
   3  -1   5       53.80       63.90      2.23 o 
   4  -1   5        0.92        0.48      0.45 o 
   5  -1   5        0.15       -0.14      0.39 o 
   6  -1   5       20.03       25.43      4.16 o 
   7  -1   5        0.19        1.09      1.56 o 
  -8   0   5        6.75        3.18      2.99 o 
  -7   0   5       15.38       17.93      3.97 o 
  -6   0   5        3.58        2.79      1.33 o 
  -5   0   5        2.95        2.76      1.08 o 
  -4   0   5        1.18        1.60      1.04 o 
  -3   0   5      114.49       99.23      2.05 o 
  -2   0   5        0.52        1.04      0.69 o 
  -1   0   5      419.45      454.66      5.67 o 
   0   0   5       12.32       12.80      0.99 o 
   1   0   5       11.48        7.90      1.15 o 
   2   0   5       51.46       50.74      1.61 o 
   3   0   5      445.36      468.89      9.22 o 
   4   0   5       69.03       71.41      3.12 o 
   5   0   5       44.72       40.59      3.25 o 
   6   0   5        5.09        2.04      2.73 o 
   7   0   5        2.82        0.57      1.53 o 
  -8   1   5        5.05       -0.53      1.36 o 
  -7   1   5       61.30       64.52      2.34 o 
  -6   1   5       42.30       47.92      2.64 o 
  -5   1   5        3.20        3.75      1.09 o 
  -4   1   5       19.75       19.15      1.13 o 
  -3   1   5        0.07       -0.46      0.72 o 
  -2   1   5        2.95        2.63      0.69 o 
  -1   1   5      124.84      105.22      1.87 o 
   0   1   5      171.19      170.93      2.85 o 
   1   1   5        1.08        0.66      0.67 o 
   2   1   5       28.02       27.70      1.69 o 
   3   1   5       21.23       21.54      2.93 o 
   4   1   5        2.03        2.28      2.54 o 
   5   1   5       38.99       37.07      1.17 o 
   6   1   5        7.19        4.38      3.97 o 
   7   1   5       14.11       11.89      8.46 o 
  -8   2   5       17.83       18.04      1.70 o 
  -7   2   5       27.63       31.73      2.47 o 
  -6   2   5       11.83       11.79      1.19 o 
  -5   2   5       11.11       13.14      1.28 o 
  -4   2   5       24.60       22.69      1.61 o 
  -3   2   5       51.90       50.66      1.79 o 
  -2   2   5        0.10       -0.27      0.56 o 
  -1   2   5       98.50      100.58      1.89 o 
   0   2   5        7.33        5.46      1.10 o 
   1   2   5       24.10       24.61      1.24 o 
   2   2   5       22.41       20.69      2.47 o 
   3   2   5       27.81       32.99      2.08 o 
   4   2   5        6.04        5.87      1.65 o 
   5   2   5        0.35        0.74      0.37 o 
   6   2   5        0.70        0.04      1.44 o 
   7   2   5        2.88        0.83      1.54 o 
  -7   3   5       14.02       13.39      1.40 o 
  -6   3   5        6.65        8.62      1.03 o 
  -5   3   5        4.65        4.80      1.00 o 
  -4   3   5       31.97       34.99      3.42 o 
  -3   3   5        5.35        7.26      0.85 o 
  -2   3   5        4.00        3.70      0.51 o 
  -1   3   5       31.12       31.17      1.02 o 
   0   3   5        4.05        8.48      1.03 o 
   1   3   5        5.82        5.59      1.63 o 
   2   3   5       51.00       54.80      2.15 o 
   3   3   5        3.98        4.55      0.73 o 
   4   3   5       13.82       15.63      1.57 o 
   5   3   5        3.17        0.85      0.66 o 
   6   3   5        3.83        1.66      1.92 o 
  -7   4   5        3.58        3.11      1.32 o 
  -6   4   5       20.51       20.60      1.46 o 
  -5   4   5       16.10       16.61      0.87 o 
  -4   4   5        6.47        5.95      0.57 o 
  -3   4   5        0.93        1.30      0.41 o 
  -2   4   5       18.41       17.10      0.98 o 
  -1   4   5       80.53       85.00      1.50 o 
   0   4   5       28.68       28.29      0.99 o 
   1   4   5        0.25        0.01      0.59 o 
   2   4   5       19.18       16.08      1.76 o 
   3   4   5       11.77       14.14      0.91 o 
   4   4   5        1.70        0.87      0.59 o 
   5   4   5        0.78        0.38      0.49 o 
   6   4   5        5.21       -0.12      1.38 o 
  -7   5   5        2.30        0.99      1.01 o 
  -6   5   5       41.06       40.21      2.49 o 
  -5   5   5        0.33        0.79      0.46 o 
  -4   5   5      237.01      230.41      3.68 o 
  -3   5   5        0.24        0.38      0.45 o 
  -2   5   5       17.16       14.78      1.66 o 
  -1   5   5        3.87        3.41      0.74 o 
   0   5   5        2.87        3.30      0.82 o 
   1   5   5        1.94        1.74      0.49 o 
   2   5   5        2.11        2.15      0.66 o 
   3   5   5        0.01        0.13      0.48 o 
   4   5   5        0.16       -0.08      0.49 o 
   5   5   5        0.64       -0.17      0.68 o 
  -6   6   5        2.71        0.72      1.76 o 
  -5   6   5        5.37        4.55      1.24 o 
  -4   6   5        8.24        4.87      2.11 o 
  -3   6   5        8.75       10.86      2.28 o 
  -2   6   5       85.32       74.74      3.45 o 
  -1   6   5        0.03        0.43      0.25 o 
   0   6   5       25.66       25.21      1.34 o 
   1   6   5       25.72       24.33      0.85 o 
   2   6   5        2.81        2.83      0.62 o 
   3   6   5        6.61        6.03      1.51 o 
   4   6   5        0.63        0.41      0.70 o 
  -5   7   5        1.92        1.63      2.15 o 
  -4   7   5       13.37       14.44      2.80 o 
  -3   7   5        2.84        4.36      2.28 o 
  -2   7   5        8.33        0.13      1.63 o 
  -1   7   5        0.32        0.00      1.30 o 
   0   7   5       21.98       22.25      2.67 o 
   1   7   5        6.42        6.76      0.64 o 
   2   7   5        0.75        0.93      0.64 o 
   3   7   5        4.92        2.87      1.89 o 
  -3   8   5        0.00       -0.20      1.82 o 
  -2   8   5        2.12       -0.07      1.63 o 
  -1   8   5        0.11        0.13      2.60 o 
   0   8   5        0.00        0.20      1.56 o 
   1   8   5        0.09        0.46      2.54 o 
  -2  -9   6        0.28        0.00      0.93 o 
  -1  -9   6        7.86       11.48      1.24 o 
   0  -9   6        0.24        0.54      0.88 o 
   1  -9   6        1.31        0.99      0.89 o 
   2  -9   6        0.28        0.34      1.00 o 
  -4  -8   6       11.59        9.48      2.61 o 
  -3  -8   6        0.01        1.12      1.20 o 
  -2  -8   6       19.10       20.52      1.43 o 
  -1  -8   6        1.41        1.11      1.06 o 
   0  -8   6        0.09        0.36      0.81 o 
   1  -8   6        0.01       -0.28      0.96 o 
   2  -8   6        2.86        2.81      1.00 o 
   3  -8   6        0.04       -0.05      0.73 o 
   4  -8   6       18.07       23.50      2.96 o 
  -5  -7   6       41.85       41.54      3.69 o 
  -4  -7   6       22.20       24.75      1.83 o 
  -3  -7   6       11.43       11.42      1.46 o 
  -2  -7   6        0.84        0.98      1.01 o 
  -1  -7   6       49.65       47.72      1.65 o 
   0  -7   6        0.14        0.22      0.78 o 
   1  -7   6        0.02        0.05      0.68 o 
   2  -7   6        0.28        0.31      0.88 o 
   3  -7   6       16.82       18.20      2.10 o 
   4  -7   6        8.45       11.47      1.95 o 
   5  -7   6        4.36        6.04      1.30 o 
  -6  -6   6        2.52        1.00      1.24 o 
  -5  -6   6       48.10       54.62      2.54 o 
  -4  -6   6       30.99       33.98      2.01 o 
  -3  -6   6      355.29      374.28      6.06 o 
  -2  -6   6       27.01       28.99      1.71 o 
  -1  -6   6      136.38      143.26      3.05 o 
   0  -6   6       46.00       52.01      1.80 o 
   1  -6   6        5.15        3.91      1.07 o 
   2  -6   6        3.28        3.92      1.25 o 
   3  -6   6       16.08       16.03      1.53 o 
   4  -6   6       14.97       15.72      1.44 o 
   5  -6   6        3.47        3.35      1.44 o 
  -6  -5   6        7.11        2.82      4.10 o 
  -5  -5   6        0.01       -0.10      1.15 o 
  -4  -5   6        2.34        2.73      1.38 o 
  -3  -5   6      156.57      157.07      4.00 o 
  -2  -5   6      395.35      402.16      6.72 o 
  -1  -5   6      413.38      412.55     10.13 o 
   0  -5   6      670.87      669.66     11.96 o 
   1  -5   6       99.04      109.21      2.67 o 
   2  -5   6      160.05      167.10      2.88 o 
   3  -5   6        8.54       11.61      1.45 o 
   4  -5   6        0.85       -0.33      0.85 o 
   5  -5   6        5.49        5.31      1.10 o 
   6  -5   6        0.11        0.09      0.70 o 
  -7  -4   6        0.11       -0.17      1.39 o 
  -6  -4   6        1.04        0.33      1.30 o 
  -5  -4   6        3.61        1.98      1.67 o 
  -4  -4   6        0.15       -0.26      1.06 o 
  -3  -4   6       18.84       19.37      1.61 o 
  -2  -4   6        0.42        0.38      1.11 o 
  -1  -4   6        3.03        3.18      1.13 o 
   0  -4   6       22.98       20.18      1.47 o 
   1  -4   6       60.71       62.15      2.41 o 
   2  -4   6      558.93      587.82      6.62 o 
   3  -4   6       76.02       83.00      2.92 o 
   4  -4   6      208.92      220.97      3.88 o 
   5  -4   6        0.99        0.98      0.81 o 
   6  -4   6        2.52        2.32      1.11 o 
  -7  -3   6        4.93        0.32      1.60 o 
  -6  -3   6        0.52       -0.53      1.25 o 
  -5  -3   6        0.07       -0.15      1.28 o 
  -4  -3   6        0.06        0.78      1.79 o 
  -3  -3   6       24.58       24.30      1.59 o 
  -2  -3   6        3.98        5.18      1.38 o 
  -1  -3   6       44.91       46.88      2.77 o 
   0  -3   6       36.06       36.84      1.90 o 
   1  -3   6       64.45       60.28      1.91 o 
   2  -3   6        3.91        3.96      1.38 o 
   3  -3   6        0.87        0.68      0.72 o 
   4  -3   6      157.44      163.70      3.38 o 
   5  -3   6       11.74       14.88      1.01 o 
   6  -3   6       30.60       32.79      1.49 o 
  -7  -2   6        0.25        0.17      1.23 o 
  -6  -2   6       14.21       17.30      1.77 o 
  -5  -2   6        0.43        0.29      1.23 o 
  -4  -2   6       27.06       30.23      1.97 o 
  -3  -2   6        1.98        1.83      1.03 o 
  -2  -2   6        1.76        4.19      1.32 o 
  -1  -2   6        8.94       11.48      1.22 o 
   0  -2   6      374.12      376.50      5.92 o 
   1  -2   6        4.37        5.03      1.36 o 
   2  -2   6        8.44       10.59      1.98 o 
   3  -2   6        7.20        7.06      1.60 o 
   4  -2   6        0.13       -0.38      0.59 o 
   5  -2   6        7.60        9.11      1.95 o 
   6  -2   6       11.25       13.86      2.86 o 
   7  -2   6        4.67        6.18      2.28 o 
  -8  -1   6        0.31       -0.13      1.27 o 
  -7  -1   6        2.56        0.00      0.94 o 
  -6  -1   6       12.76       13.79      1.69 o 
  -5  -1   6        2.05        2.03      1.40 o 
  -4  -1   6        2.96        3.46      1.34 o 
  -3  -1   6       32.26       32.91      2.80 o 
  -2  -1   6        4.72        6.18      1.03 o 
  -1  -1   6       66.27       62.88      2.05 o 
   0  -1   6       31.53       35.57      1.73 o 
   1  -1   6       80.06       81.23      2.07 o 
   2  -1   6        4.04        4.66      1.13 o 
   3  -1   6       16.72       17.99      1.47 o 
   4  -1   6       12.40       14.44      2.21 o 
   5  -1   6       20.24       19.62      1.27 o 
   6  -1   6        5.51        4.45      2.44 o 
   7  -1   6        0.84        2.38      1.72 o 
  -8   0   6       17.32       18.25      2.31 o 
  -7   0   6       26.72       27.75      3.02 o 
  -6   0   6        2.92        1.43      1.14 o 
  -5   0   6       10.00       10.42      1.63 o 
  -4   0   6        7.35        8.12      1.56 o 
  -3   0   6       16.68       14.63      1.37 o 
  -2   0   6        0.01       -0.73      0.90 o 
  -1   0   6        1.02        1.07      0.78 o 
   0   0   6       57.52       55.95      1.90 o 
   1   0   6       15.02       17.73      1.22 o 
   2   0   6        0.84        1.13      1.14 o 
   3   0   6       21.83       22.06      2.08 o 
   4   0   6        2.37        2.99      1.82 o 
   5   0   6       27.64       24.97      1.24 o 
   6   0   6        8.07        4.95      4.42 o 
   7   0   6       15.74       16.78      2.28 o 
  -7   1   6      121.97      116.38      5.01 o 
  -6   1   6       50.36       47.43      2.42 o 
  -5   1   6      399.51      410.25      8.69 o 
  -4   1   6       39.34       41.99      1.84 o 
  -3   1   6       56.19       54.07      1.81 o 
  -2   1   6        0.07       -0.10      0.60 o 
  -1   1   6      148.19      136.51      2.37 o 
   0   1   6        0.06        0.57      0.71 o 
   1   1   6       15.81       16.18      1.13 o 
   2   1   6       37.82       37.78      1.63 o 
   3   1   6       18.14       20.69      2.08 o 
   4   1   6        3.36        4.29      1.89 o 
   5   1   6        3.54       -0.55      1.19 o 
   6   1   6        0.35        0.06      1.13 o 
  -7   2   6        0.03       -0.77      1.26 o 
  -6   2   6       14.48       14.56      1.28 o 
  -5   2   6      149.73      165.81     12.67 o 
  -4   2   6       68.51       68.98      1.82 o 
  -3   2   6      475.38      461.57      6.10 o 
  -2   2   6        3.21        3.31      0.89 o 
  -1   2   6       42.72       38.06      1.24 o 
   0   2   6        1.03        2.31      0.71 o 
   1   2   6        4.11        4.48      1.20 o 
   2   2   6       52.59       48.23      2.34 o 
   3   2   6       27.85       30.91      3.38 o 
   4   2   6        0.78        0.87      0.57 o 
   5   2   6        0.00       -0.09      0.51 o 
   6   2   6        0.17        0.20      1.24 o 
  -7   3   6        0.37        0.86      1.14 o 
  -6   3   6        0.26        0.57      0.92 o 
  -5   3   6       42.78       42.55      1.60 o 
  -4   3   6        3.54        4.03      0.78 o 
  -3   3   6        1.53        1.54      0.99 o 
  -2   3   6       17.60       17.45      1.03 o 
  -1   3   6      192.34      201.31      2.93 o 
   0   3   6        3.19        3.53      0.71 o 
   1   3   6        0.43       -0.20      1.37 o 
   2   3   6       24.57       26.09      1.89 o 
   3   3   6       17.45       19.74      1.15 o 
   4   3   6        1.94        1.33      0.85 o 
   5   3   6        1.34        0.62      0.69 o 
   6   3   6        4.34        2.26      2.10 o 
  -7   4   6        0.80       -0.34      0.92 o 
  -6   4   6        0.14       -0.03      0.69 o 
  -5   4   6       26.16       26.32      1.25 o 
  -4   4   6        2.72        1.71      1.33 o 
  -3   4   6        8.64        9.34      0.82 o 
  -2   4   6        6.57        5.96      0.76 o 
  -1   4   6        1.22        1.63      0.55 o 
   0   4   6        0.33        0.72      1.24 o 
   1   4   6        0.60        0.46      0.98 o 
   2   4   6       11.42       11.74      1.01 o 
   3   4   6        2.21        1.81      0.72 o 
   4   4   6        2.07        1.26      0.88 o 
   5   4   6        0.05       -0.11      0.66 o 
  -6   5   6        2.30        1.75      0.63 o 
  -5   5   6        8.63       10.64      1.01 o 
  -4   5   6       20.13       20.59      0.98 o 
  -3   5   6       29.32       31.43      0.90 o 
  -2   5   6      102.44      103.16      2.31 o 
  -1   5   6        2.85        1.91      0.66 o 
   0   5   6       39.33       41.85      1.27 o 
   1   5   6        6.93        7.15      0.87 o 
   2   5   6        1.64        2.07      0.75 o 
   3   5   6        0.08        0.20      0.71 o 
   4   5   6        0.31       -0.18      0.59 o 
  -5   6   6        0.26       -0.46      3.06 o 
  -4   6   6        0.96       -0.07      1.50 o 
  -3   6   6        0.62        0.29      0.38 o 
  -2   6   6        0.70        0.67      0.50 o 
  -1   6   6        0.02        0.13      0.27 o 
   0   6   6       68.07       64.28      1.44 o 
   1   6   6        2.99        4.05      0.91 o 
   2   6   6       58.03       65.65      1.83 o 
   3   6   6        0.00        0.41      0.60 o 
   4   6   6        0.44        0.23      0.82 o 
  -4   7   6        0.82        2.67      3.71 o 
  -3   7   6        0.74        0.20      2.86 o 
  -2   7   6        4.62        0.07      2.67 o 
  -1   7   6        7.17        0.07      1.56 o 
   0   7   6        0.53       -0.07      1.37 o 
   1   7   6        0.11        0.35      0.47 o 
   2   7   6       26.69       29.95      2.02 o 
  -3  -8   7       10.53       11.87      3.14 o 
  -2  -8   7        3.39        2.24      1.57 o 
  -1  -8   7       19.70       26.09      1.76 o 
   0  -8   7        1.03        1.47      1.42 o 
   1  -8   7        7.63       12.34      1.94 o 
   2  -8   7        0.02       -0.19      0.90 o 
   3  -8   7       19.73       26.57      1.83 o 
  -4  -7   7        2.39        1.27      1.22 o 
  -3  -7   7        4.01        2.15      1.18 o 
  -2  -7   7       24.86       25.68      1.60 o 
  -1  -7   7        0.71        0.07      0.96 o 
   0  -7   7        1.18        0.58      1.10 o 
   1  -7   7        8.92        8.11      1.24 o 
   2  -7   7        0.10        1.42      1.00 o 
   3  -7   7        0.26        0.89      1.27 o 
   4  -7   7        4.75        4.47      1.17 o 
  -5  -6   7        1.31        0.46      1.31 o 
  -4  -6   7        0.72        0.41      1.05 o 
  -3  -6   7        0.98        0.30      1.33 o 
  -2  -6   7        0.00       -1.28      1.07 o 
  -1  -6   7      169.39      163.81      2.97 o 
   0  -6   7        2.11        1.95      1.08 o 
   1  -6   7      146.44      147.94      3.63 o 
   2  -6   7        0.51        1.84      1.01 o 
   3  -6   7       12.65       10.46      1.56 o 
   4  -6   7        0.73        1.96      1.01 o 
   5  -6   7        2.56        1.03      1.15 o 
  -6  -5   7        3.39        2.25      2.68 o 
  -5  -5   7        0.47        0.38      1.36 o 
  -4  -5   7        8.74        4.24      3.94 o 
  -3  -5   7        1.55        2.54      1.38 o 
  -2  -5   7        9.16        9.78      1.85 o 
  -1  -5   7       26.91       23.88      2.14 o 
   0  -5   7      170.13      176.26      3.80 o 
   1  -5   7      363.06      372.50      4.99 o 
   2  -5   7      100.24       95.20      2.49 o 
   3  -5   7      171.33      178.72      3.78 o 
   4  -5   7       10.50        9.07      1.63 o 
   5  -5   7        0.34        0.82      1.04 o 
  -6  -4   7        1.62       -0.03      1.24 o 
  -5  -4   7        0.03       -0.29      1.29 o 
  -4  -4   7        0.37       -0.42      1.17 o 
  -3  -4   7       41.54       44.26      3.16 o 
  -2  -4   7        0.67        0.36      1.32 o 
  -1  -4   7       22.75       22.95      1.70 o 
   0  -4   7        4.43        6.89      1.40 o 
   1  -4   7       22.95       23.78      1.77 o 
   2  -4   7       39.38       40.67      2.09 o 
   3  -4   7      187.45      184.15      3.95 o 
   4  -4   7       76.09       81.22      2.15 o 
   5  -4   7       80.57       80.32      2.34 o 
   6  -4   7       53.92       51.60      6.18 o 
  -7  -3   7        9.21        5.65      6.12 o 
  -6  -3   7        2.93        1.45      1.56 o 
  -5  -3   7       10.95        8.94      6.70 o 
  -4  -3   7       12.52       11.34      2.96 o 
  -3  -3   7        0.10        0.10      0.97 o 
  -2  -3   7        5.02        2.94      1.59 o 
  -1  -3   7        6.17        5.57      1.29 o 
   0  -3   7       67.61       80.17      4.56 o 
   1  -3   7        0.08        0.79      1.08 o 
   2  -3   7        2.65        3.22      1.29 o 
   3  -3   7        8.50        7.77      2.05 o 
   4  -3   7        5.20        4.77      0.99 o 
   5  -3   7       36.86       33.35      3.74 o 
   6  -3   7       21.66       26.68      5.53 o 
  -7  -2   7        0.31        0.45      2.20 o 
  -6  -2   7       26.39       31.30      2.25 o 
  -5  -2   7        0.08        1.40      1.63 o 
  -4  -2   7       32.30       29.95      1.86 o 
  -3  -2   7       23.09       26.91      1.79 o 
  -2  -2   7        5.96        5.49      1.24 o 
  -1  -2   7       10.86        9.63      1.58 o 
   0  -2   7        0.00        0.81      1.21 o 
   1  -2   7        0.62        0.32      1.16 o 
   2  -2   7       12.13       10.10      2.30 o 
   3  -2   7       21.51       23.27      1.82 o 
   4  -2   7       13.12       13.66      2.54 o 
   5  -2   7        2.50        0.10      0.51 o 
   6  -2   7        0.22        0.07      1.76 o 
  -7  -1   7       18.59       17.42      4.75 o 
  -6  -1   7        0.05        0.68      1.31 o 
  -5  -1   7       15.03       15.59      2.02 o 
  -4  -1   7       43.37       50.75      3.48 o 
  -3  -1   7        0.64        0.73      0.99 o 
  -2  -1   7        0.90        1.63      1.11 o 
  -1  -1   7        5.10        3.95      1.34 o 
   0  -1   7       39.73       42.50      1.73 o 
   1  -1   7        4.54        5.27      1.47 o 
   2  -1   7       56.77       61.89      2.14 o 
   3  -1   7       44.11       40.97      2.07 o 
   4  -1   7        0.48        0.26      1.63 o 
   5  -1   7        9.79        7.96      4.62 o 
   6  -1   7        7.17       -0.39      3.25 o 
  -7   0   7       24.53       25.68      2.07 o 
  -6   0   7       62.60       65.01      3.55 o 
  -5   0   7       28.04       27.73      1.89 o 
  -4   0   7       33.60       29.58      1.66 o 
  -3   0   7       20.13       22.71      1.43 o 
  -2   0   7       23.54       25.83      1.95 o 
  -1   0   7        1.45        1.53      0.92 o 
   0   0   7        1.66        0.86      0.90 o 
   1   0   7        2.22        2.07      1.03 o 
   2   0   7        1.35        0.39      1.20 o 
   3   0   7       15.65       16.72      2.21 o 
   4   0   7       19.92       22.90      2.54 o 
   5   0   7        2.44        0.20      2.80 o 
   6   0   7        0.00       -0.13      1.26 o 
  -7   1   7        1.96        4.88      4.36 o 
  -6   1   7       24.97       24.62      2.70 o 
  -5   1   7      149.89      146.11      3.22 o 
  -4   1   7      423.25      428.57      6.54 o 
  -3   1   7      531.56      544.03      8.11 o 
  -2   1   7      213.08      216.16      4.54 o 
  -1   1   7       74.21       71.85      2.21 o 
   0   1   7       14.15       13.77      1.20 o 
   1   1   7        7.11        7.27      1.43 o 
   2   1   7        4.23        3.29      1.34 o 
   3   1   7        8.23        7.29      1.95 o 
   4   1   7        3.12        2.28      1.89 o 
   5   1   7        0.06        0.20      0.44 o 
   6   1   7        0.39        0.03      1.15 o 
  -7   2   7        5.24        0.79      1.33 o 
  -6   2   7        0.54        1.82      1.26 o 
  -5   2   7        0.92        1.32      1.11 o 
  -4   2   7        2.00        1.73      1.05 o 
  -3   2   7      301.55      316.41      5.10 o 
  -2   2   7       45.65       44.93      1.88 o 
  -1   2   7      685.82      707.01      9.20 o 
   0   2   7       52.25       53.88      1.73 o 
   1   2   7      285.99      275.92      4.45 o 
   2   2   7        0.00        0.46      1.30 o 
   3   2   7        7.19        5.66      1.89 o 
   4   2   7        4.26        4.16      1.95 o 
   5   2   7        0.35        0.14      0.60 o 
  -6   3   7        0.50        0.51      0.80 o 
  -5   3   7        5.24        2.70      1.09 o 
  -4   3   7        2.28        2.34      0.78 o 
  -3   3   7       66.78       66.06      1.63 o 
  -2   3   7        2.94        2.93      0.76 o 
  -1   3   7        4.16        5.64      1.63 o 
   0   3   7        9.44       11.07      1.06 o 
   1   3   7      283.28      294.57      4.61 o 
   2   3   7        2.18        2.67      1.50 o 
   3   3   7      135.72      138.93      2.80 o 
   4   3   7        4.80        0.90      0.88 o 
   5   3   7        0.81       -0.13      1.10 o 
  -6   4   7        0.72        0.09      0.64 o 
  -5   4   7        3.69        0.00      0.75 o 
  -4   4   7        3.23        0.03      0.78 o 
  -3   4   7        2.61        2.14      0.77 o 
  -2   4   7        7.95        9.05      0.80 o 
  -1   4   7        4.67        6.74      0.78 o 
   0   4   7       14.99       15.87      1.01 o 
   1   4   7        1.73        0.13      0.91 o 
   2   4   7        2.07        1.70      0.90 o 
   3   4   7       24.82       26.91      1.85 o 
   4   4   7        0.15        0.19      0.64 o 
  -5   5   7        0.00        0.22      0.55 o 
  -4   5   7        7.51       10.39      1.91 o 
  -3   5   7        0.81       -0.02      0.46 o 
  -2   5   7       10.19        7.76      2.42 o 
  -1   5   7       13.09       18.02      1.50 o 
   0   5   7       15.59       18.81      1.15 o 
   1   5   7        9.38        9.82      1.37 o 
   2   5   7        0.35        0.42      0.71 o 
   3   5   7        0.17        0.10      0.56 o 
  -4   6   7        0.71       -0.26      1.89 o 
  -3   6   7        0.07        0.00      1.56 o 
  -2   6   7        3.15        0.13      1.63 o 
  -1   6   7       15.17       14.37      1.25 o 
   0   6   7        0.20        0.28      0.50 o 
   1   6   7        1.09        1.58      0.64 o 
   2   6   7        8.23        6.86      0.99 o 
  -2   7   7        0.08        0.00      1.50 o 
  -1   7   7        1.19        0.00      2.02 o 
   0   7   7        1.23        2.73      2.08 o 
  -1  -8   8        1.31        2.58      1.41 o 
   0  -8   8        0.11        0.11      1.09 o 
   1  -8   8       14.80       20.74      1.85 o 
  -3  -7   8        1.20        1.21      1.43 o 
  -2  -7   8        5.26        4.86      2.61 o 
  -1  -7   8        3.39        2.95      1.45 o 
   0  -7   8        5.07        6.33      1.63 o 
   1  -7   8       12.86       14.07      1.51 o 
   2  -7   8        0.08       -0.01      1.07 o 
   3  -7   8        3.10        6.77      1.79 o 
  -4  -6   8        3.85        2.91      2.80 o 
  -3  -6   8        0.07        0.91      1.42 o 
  -2  -6   8        7.98        2.88      3.58 o 
  -1  -6   8        2.09        0.61      1.05 o 
   0  -6   8        2.25        2.06      1.28 o 
   1  -6   8        0.88       -0.22      1.05 o 
   2  -6   8        0.28        0.34      0.98 o 
   3  -6   8        7.30        2.11      1.49 o 
   4  -6   8        0.00        0.17      1.10 o 
  -5  -5   8        0.11        0.20      1.43 o 
  -4  -5   8        1.03       -0.59      1.40 o 
  -3  -5   8        0.16       -0.50      1.31 o 
  -2  -5   8        0.03        0.18      1.38 o 
  -1  -5   8        4.45        5.88      1.89 o 
   0  -5   8        1.41        3.30      1.81 o 
   1  -5   8        2.46        2.81      1.78 o 
   2  -5   8       14.90       15.05      1.46 o 
   3  -5   8        6.28        3.74      1.37 o 
   4  -5   8       21.66       20.99      1.79 o 
  -6  -4   8        4.22        2.96      2.24 o 
  -5  -4   8        0.40       -0.24      1.36 o 
  -4  -4   8        7.81        9.55      1.84 o 
  -3  -4   8        0.99       -0.27      1.22 o 
  -2  -4   8        3.50        4.06      1.79 o 
  -1  -4   8       12.44       15.09      1.77 o 
   0  -4   8       14.27       15.86      2.15 o 
   1  -4   8        1.89        2.75      1.47 o 
   2  -4   8        1.52        1.07      1.38 o 
   3  -4   8       14.90       18.65      1.71 o 
   4  -4   8        4.21        3.97      1.69 o 
   5  -4   8        5.27        1.16      1.82 o 
  -6  -3   8       10.37        5.00      4.23 o 
  -5  -3   8       45.15       44.71      2.99 o 
  -4  -3   8       18.58       14.01      2.27 o 
  -3  -3   8       83.60       80.48      2.72 o 
  -2  -3   8        1.08        1.33      1.55 o 
  -1  -3   8        0.12       -0.59      1.17 o 
   0  -3   8        0.33        0.28      1.08 o 
   1  -3   8        5.42        6.37      1.86 o 
   2  -3   8        0.27        0.62      1.24 o 
   3  -3   8       22.25       28.72      2.90 o 
   4  -3   8        6.01        2.51      3.58 o 
   5  -3   8        1.82        0.53      0.81 o 
  -6  -2   8        0.35        0.97      1.81 o 
  -5  -2   8        0.27        0.78      1.33 o 
  -4  -2   8      119.67      111.56      3.45 o 
  -3  -2   8       10.51       14.00      2.24 o 
  -2  -2   8      125.25      111.98      2.90 o 
  -1  -2   8       12.07       11.10      1.54 o 
   0  -2   8        1.20        0.36      1.03 o 
   1  -2   8        0.23        1.10      1.49 o 
   2  -2   8       17.73       14.86      2.09 o 
   3  -2   8        6.09        5.00      1.63 o 
   4  -2   8        4.21        2.67      2.34 o 
   5  -2   8        0.55        0.55      1.07 o 
  -6  -1   8        0.60        0.16      1.51 o 
  -5  -1   8       10.77       13.11      1.68 o 
  -4  -1   8        1.45        1.53      1.24 o 
  -3  -1   8       48.50       52.17      3.06 o 
  -2  -1   8        2.83        1.23      1.33 o 
  -1  -1   8        4.03        4.65      1.29 o 
   0  -1   8       20.63       16.66      1.88 o 
   1  -1   8        0.59       -0.10      0.97 o 
   2  -1   8       16.77       18.20      1.72 o 
   3  -1   8       19.06       20.57      3.16 o 
   4  -1   8        0.94       -0.07      1.69 o 
   5  -1   8        1.22        0.36      0.62 o 
  -6   0   8        3.82        2.18      2.24 o 
  -5   0   8        1.86        1.76      1.51 o 
  -4   0   8        4.31        2.54      1.44 o 
  -3   0   8        0.31        0.24      1.10 o 
  -2   0   8       18.98       17.37      1.76 o 
  -1   0   8        3.93        6.29      2.02 o 
   0   0   8        2.08        1.80      1.42 o 
   1   0   8        6.35        5.46      1.33 o 
   2   0   8        9.42       10.54      1.95 o 
   3   0   8        1.69        2.28      1.95 o 
   4   0   8        1.27        0.59      1.89 o 
   5   0   8        0.02        0.78      2.08 o 
  -6   1   8        0.06        0.36      1.10 o 
  -5   1   8       15.04       20.07      1.91 o 
  -4   1   8       14.86       15.16      2.28 o 
  -3   1   8        1.09        0.15      1.05 o 
  -2   1   8      233.72      241.18      5.21 o 
  -1   1   8      152.33      155.13      8.11 o 
   0   1   8      292.40      300.83      5.00 o 
   1   1   8        3.56        3.18      1.49 o 
   2   1   8        4.35        3.98      1.56 o 
   3   1   8       10.02        8.78      2.21 o 
   4   1   8        2.05        1.37      1.95 o 
   5   1   8        0.01       -0.13      2.86 o 
  -6   2   8        1.85        2.07      1.06 o 
  -5   2   8        0.38       -0.49      0.90 o 
  -4   2   8        4.21        5.34      1.08 o 
  -3   2   8        6.61        8.09      1.10 o 
  -2   2   8       11.84       13.68      1.89 o 
  -1   2   8       53.99       57.85      3.84 o 
   0   2   8       50.27       49.27      2.19 o 
   1   2   8      269.98      269.72      5.17 o 
   2   2   8      215.57      219.52      6.00 o 
   3   2   8       61.60       59.10      3.38 o 
   4   2   8        8.24       -0.39      1.82 o 
  -6   3   8        0.10        0.00      1.02 o 
  -5   3   8        3.12        1.05      1.07 o 
  -4   3   8        0.17        0.02      0.62 o 
  -3   3   8        0.03        0.42      0.88 o 
  -2   3   8        0.00        0.52      0.74 o 
  -1   3   8       87.52       96.54      3.35 o 
   0   3   8        8.72        5.18      2.31 o 
   1   3   8        0.58        0.05      0.88 o 
   2   3   8       13.36       13.47      2.02 o 
   3   3   8      111.41      110.62      4.30 o 
   4   3   8       28.37       28.84      1.53 o 
  -5   4   8        1.00        0.00      0.55 o 
  -4   4   8        1.73        0.00      0.67 o 
  -3   4   8        0.91        1.47      1.13 o 
  -2   4   8        6.74        7.39      1.24 o 
  -1   4   8        0.46        0.32      0.67 o 
   0   4   8        7.13       10.34      1.37 o 
   1   4   8        4.09        2.99      1.37 o 
   2   4   8        0.00       -0.70      0.87 o 
   3   4   8        0.68        0.06      0.73 o 
  -4   5   8        0.00       -0.07      0.60 o 
  -3   5   8        0.17        0.10      0.61 o 
  -2   5   8        0.02       -0.17      0.61 o 
  -1   5   8        0.04       -0.05      0.63 o 
   0   5   8        0.74       -1.11      1.15 o 
   1   5   8        0.01        0.81      1.17 o 
   2   5   8        2.45        1.42      1.79 o 
  -2   6   8        2.53        0.13      1.76 o 
  -1   6   8        0.22       -0.13      1.63 o 
   0   6   8        0.17        0.58      1.06 o 
  -2  -7   9        3.08        3.24      1.94 o 
  -1  -7   9        0.06        0.66      1.20 o 
   0  -7   9        4.07        2.10      1.52 o 
   1  -7   9        0.07        0.24      1.09 o 
  -3  -6   9        2.91        1.21      1.69 o 
  -2  -6   9        3.44        4.21      3.22 o 
  -1  -6   9        0.00        1.32      1.59 o 
   0  -6   9        1.14       -0.35      1.11 o 
   1  -6   9        4.05        1.67      1.66 o 
   2  -6   9        3.67        0.68      1.16 o 
  -4  -5   9        3.88        1.46      1.79 o 
  -3  -5   9        3.18        1.19      1.95 o 
  -2  -5   9        8.29        6.32      5.43 o 
  -1  -5   9        0.02        0.64      2.37 o 
   0  -5   9        2.89        0.06      1.19 o 
   1  -5   9        0.08        0.26      1.71 o 
   2  -5   9        5.01        2.34      1.67 o 
   3  -5   9        0.01       -0.32      1.18 o 
  -5  -4   9       10.19        4.33      3.42 o 
  -4  -4   9        0.09       -0.63      1.83 o 
  -3  -4   9        1.17        1.66      1.59 o 
  -2  -4   9        1.05       -0.26      1.62 o 
  -1  -4   9        0.00        0.15      1.47 o 
   0  -4   9        0.85        0.72      1.70 o 
   1  -4   9        3.26       -0.10      1.26 o 
   2  -4   9        0.84        0.43      1.47 o 
   3  -4   9        2.29        1.56      1.12 o 
   4  -4   9        2.26        0.92      1.15 o 
  -5  -3   9        7.52        2.68      1.77 o 
  -4  -3   9        0.13        0.23      1.33 o 
  -3  -3   9       83.39       71.18      2.88 o 
  -2  -3   9        0.81       -0.12      1.27 o 
  -1  -3   9       54.32       58.10      3.01 o 
   0  -3   9        6.21        4.92      1.67 o 
   1  -3   9        7.22        7.60      2.28 o 
   2  -3   9        5.83        4.75      3.58 o 
   3  -3   9        0.45        0.34      1.45 o 
   4  -3   9        2.08        0.60      1.56 o 
  -5  -2   9        0.29       -0.13      1.26 o 
  -4  -2   9        0.38        1.17      1.38 o 
  -3  -2   9       25.50       28.13      2.45 o 
  -2  -2   9       47.96       44.72      2.76 o 
  -1  -2   9       39.52       35.57      2.23 o 
   0  -2   9       82.44       82.01      4.46 o 
   1  -2   9       49.72       51.42      2.53 o 
   2  -2   9       15.38        7.68      6.25 o 
   3  -2   9       14.29       15.81      2.12 o 
   4  -2   9        0.01       -0.20      2.08 o 
  -6  -1   9        0.75       -0.05      1.61 o 
  -5  -1   9        0.09        1.20      1.43 o 
  -4  -1   9        0.56       -0.55      1.24 o 
  -3  -1   9        8.35        7.50      1.87 o 
  -2  -1   9        5.54        4.08      1.71 o 
  -1  -1   9        4.94        6.00      1.81 o 
   0  -1   9        0.62        0.55      1.22 o 
   1  -1   9        2.71        0.78      1.33 o 
   2  -1   9       66.06       67.02      3.25 o 
   3  -1   9       15.96       19.75      2.90 o 
   4  -1   9       15.93        7.68      4.62 o 
  -6   0   9        1.20        1.78      1.78 o 
  -5   0   9        0.62        1.63      1.33 o 
  -4   0   9        4.92        4.82      1.40 o 
  -3   0   9        0.21        0.49      1.08 o 
  -2   0   9       10.42       14.38      2.51 o 
  -1   0   9       13.73       15.51      1.98 o 
   0   0   9        7.86       12.83      3.32 o 
   1   0   9        1.99        1.92      1.61 o 
   2   0   9        0.00       -0.16      1.15 o 
   3   0   9        0.94        2.80      2.21 o 
   4   0   9        4.70        6.18      2.67 o 
  -5   1   9        1.55        1.38      1.37 o 
  -4   1   9        0.14       -0.72      1.24 o 
  -3   1   9        0.42       -0.04      1.08 o 
  -2   1   9        0.00        0.53      1.20 o 
  -1   1   9        0.00       -0.88      1.08 o 
   0   1   9       22.43       19.13      2.01 o 
   1   1   9        0.54        1.37      1.24 o 
   2   1   9       17.02       15.91      1.75 o 
   3   1   9        0.06        0.72      1.89 o 
   4   1   9        4.05        3.97      2.47 o 
  -5   2   9        0.04        0.53      1.19 o 
  -4   2   9        9.06        9.64      1.31 o 
  -3   2   9        1.96        1.37      1.01 o 
  -2   2   9        3.10        4.78      1.17 o 
  -1   2   9        7.16        8.58      1.46 o 
   0   2   9        7.32        6.65      1.60 o 
   1   2   9        5.72        5.60      1.33 o 
   2   2   9        1.06       -0.07      1.37 o 
   3   2   9       20.97       19.58      2.73 o 
  -4   3   9        0.79        0.83      1.08 o 
  -3   3   9        0.03        0.21      0.76 o 
  -2   3   9        0.86        0.48      1.00 o 
  -1   3   9        2.26        2.76      1.03 o 
   0   3   9        0.92        0.75      0.97 o 
   1   3   9        3.14        2.27      1.38 o 
   2   3   9        2.81        0.13      1.37 o 
   3   3   9        0.19       -0.07      1.43 o 
  -4   4   9        3.56        1.65      1.69 o 
  -3   4   9        0.46        1.27      1.00 o 
  -2   4   9        0.04       -0.10      0.67 o 
  -1   4   9        2.82        1.57      1.53 o 
   0   4   9        1.38        0.44      1.04 o 
   1   4   9        3.90        2.86      1.63 o 
   2   4   9        6.49       -0.07      1.24 o 
  -2   5   9        1.25        1.01      0.76 o 
  -1   5   9        3.93        0.00      1.30 o 
  -3  -5  10        3.79        2.25      2.21 o 
  -2  -5  10        3.94        1.85      2.15 o 
  -1  -5  10        4.66        5.77      4.20 o 
   0  -5  10       13.56       15.28     10.34 o 
   1  -5  10        5.34       -0.27      1.63 o 
  -4  -4  10        1.95        2.53      1.82 o 
  -3  -4  10        0.00        1.07      1.66 o 
  -2  -4  10        0.72       -2.50      2.18 o 
  -1  -4  10        0.03        0.14      1.37 o 
   0  -4  10        1.85       -0.07      1.38 o 
   1  -4  10        6.50        0.30      1.92 o 
   2  -4  10        5.43        0.07      2.34 o 
  -4  -3  10        2.59        2.47      1.77 o 
  -3  -3  10        1.02        1.57      1.63 o 
  -2  -3  10        2.00        2.60      1.70 o 
  -1  -3  10       29.20       24.58      2.82 o 
   0  -3  10        3.09        2.63      2.83 o 
   1  -3  10       19.06       11.86      9.11 o 
   2  -3  10        0.77        0.18      1.49 o 
   3  -3  10        0.31       -0.32      1.63 o 
  -4  -2  10        2.75        0.65      1.49 o 
  -3  -2  10        1.63        3.54      2.01 o 
  -2  -2  10        0.07        0.75      1.75 o 
  -1  -2  10        3.72        1.60      2.11 o 
   0  -2  10       14.53       12.01      9.11 o 
   1  -2  10       39.42       33.31      2.53 o 
   2  -2  10        1.45        0.26      2.02 o 
   3  -2  10       21.40        3.08      3.29 o 
  -4  -1  10        2.92        2.66      1.80 o 
  -3  -1  10        4.48        5.36      1.91 o 
  -2  -1  10        0.04       -0.33      1.22 o 
  -1  -1  10       12.38        9.75      7.25 o 
   0  -1  10        0.01        0.04      1.13 o 
   1  -1  10        1.66        1.11      1.52 o 
   2  -1  10        1.52        2.41      2.06 o 
   3  -1  10        9.77        3.79      3.84 o 
  -4   0  10        4.90        3.72      3.51 o 
  -3   0  10        0.03        0.89      1.26 o 
  -2   0  10        0.20        0.36      1.40 o 
  -1   0  10        0.01       -0.03      1.01 o 
   0   0  10        9.28       14.46      2.22 o 
   1   0  10        1.13       -0.03      1.10 o 
   2   0  10        0.23        0.42      1.38 o 
   3   0  10        0.46       -1.04      2.28 o 
  -4   1  10        1.52        1.48      2.02 o 
  -3   1  10        1.66        1.52      1.52 o 
  -2   1  10        1.46        1.04      1.20 o 
  -1   1  10        3.10        8.03      2.11 o 
   0   1  10        0.18       -0.42      1.45 o 
   1   1  10        1.64        2.45      1.82 o 
   2   1  10        0.44       -0.07      1.15 o 
  -3   2  10        0.05       -0.12      1.07 o 
  -2   2  10        0.99        1.30      1.13 o 
  -1   2  10        0.01       -0.39      1.26 o 
   0   2  10        4.88        6.55      2.83 o 
   1   2  10        0.09        1.25      1.59 o 
   2   2  10        3.89       -0.26      1.69 o 
  -2   3  10        0.41        0.20      0.99 o 
  -1   3  10        0.02        0.55      1.63 o 
   0   3  10        0.66       -0.03      0.87 o 
  -2  -3  11        0.16        0.50      1.63 o 
  -1  -3  11        2.57        0.71      1.72 o 
   0  -3  11        0.76        1.05      2.24 o 
  -2  -2  11        0.33       -0.51      1.59 o 
  -1  -2  11        8.11        6.93      5.56 o 
   0  -2  11        0.48        1.11      2.03 o 
   1  -2  11        0.01        0.46      1.65 o 
  -2  -1  11        1.23       -0.39      1.45 o 
  -1  -1  11       11.40       14.41      2.96 o 
   0  -1  11        1.36        1.28      1.72 o 
   1  -1  11        1.46        1.60      2.18 o 
  -2   0  11        0.28        0.23      1.26 o 
  -1   0  11        0.00        0.35      2.23 o 
   0   0  11        0.61       -1.25      1.59 o 
                                                 
